# Supplementary material for: Proteomic analysis of HIV-1 Nef cellular binding partners reveals a role for exocyst complex proteins in mediating enhancement of intercellular nanotube formation
Source: Retrovirology. 2012 Jun 22;9:33. doi: 10.1186/1742-4690-9-33 (PMC3382630; doi:10.1186/1742-4690-9-33)
Supplement: Additional file 1: Table S1. — Proteins detected via LC-MS/MS in negative control, wild-type Nef, and mutant Nef samples. All proteins detected via LC-MS/MS analysis of trichloroacetic acid-precipitated HA immunocomplexes from FACS-sorted or unsorted Jurkat cells transduced to express the denoted HA-tagged Nef or empty pHAGE vector are shown alphabetically for side-by-side comparison. “Number of peptides” indicates the number of distinct peptides from a single protein detected. International Protein Index identification codes are provided in the “IPI” column. Complete alphabetical listing of proteins detected via mass spectrometry analysis for side-by-side comparision. [file 1742-4690-9-33-S1.xls]

## Sheet: Sheet1
Mukerji et al., Supporting Table 1 – Proteins detected via LC-MS/MS in negative control, wild-type Nef, and mutant Nef samples.
Lane 1				Lane 2				Lane 3				Lane 4				Lane 5				Lane 6				Lane 7
pHAGE_FACS				5C_FACS				5C-7_FACS				5C-AxxA_FACS				pHAGE				5C				5C-7
IPI	# Peptides	Gene symbol	Description	IPI	# Peptides	Gene symbol	Description	IPI	# Peptides	Gene symbol	Description	IPI	# Peptides	Gene symbol	Description	IPI	# Peptides	Gene symbol	Description	IPI	# Peptides	Gene symbol	Description	IPI	# Peptides	Gene symbol	Description
IPI00008603	4	ACTA2	actin, alpha 2, smooth muscle, aorta	IPI00008603	4	ACTA2	actin, alpha 2, smooth muscle, aorta	IPI00008603	5	ACTA2	actin, alpha 2, smooth muscle, aorta	IPI00008603	5	ACTA2	actin, alpha 2, smooth muscle, aorta	IPI00008603	5	ACTA2	actin, alpha 2, smooth muscle, aorta	IPI00008603	4	ACTA2	actin, alpha 2, smooth muscle, aorta	IPI00008603	5	ACTA2	actin, alpha 2, smooth muscle, aorta
IPI00021439	2	ACTB	actin, beta	IPI00021439	2	ACTB	actin, beta	IPI00021439	2	ACTB	actin, beta	IPI00021439	2	ACTB	actin, beta	IPI00021439	2	ACTB	actin, beta	IPI00021439	2	ACTB	actin, beta	IPI00021439	2	ACTB	actin, beta
IPI00003627	6	ACTL6A	actin-like 6A	IPI00003627	5	ACTL6A	actin-like 6A	IPI00003627	7	ACTL6A	actin-like 6A	IPI00003627	3	ACTL6A	actin-like 6A	IPI00003627	6	ACTL6A	actin-like 6A	IPI00003627	2	ACTL6A	actin-like 6A	IPI00003627	9	ACTL6A	actin-like 6A
IPI00021857	1	APOC3	apolipoprotein C-III	IPI00021857	1	APOC3	apolipoprotein C-III	IPI00334627	2	ANXA2P2	annexin A2 pseudogene 2	IPI00013508	1	ACTN1	actinin, alpha 1	IPI00006662	1	APOD	apolipoprotein D	IPI00021857	1	APOC3	apolipoprotein C-III	IPI00031801	3	CSDA	cold shock domain protein A
IPI00401753	2	ARID1A	AT rich interactive domain 1A (SWI-like)	IPI00401753	2	ARID1A	AT rich interactive domain 1A (SWI-like)	IPI00472891	4	ARID1A	AT rich interactive domain 1A (SWI-like)	IPI00013808	1	ACTN4	actinin, alpha 4	IPI00401753	3	ARID1A	AT rich interactive domain 1A (SWI-like)	IPI00401753	2	ARID1A	AT rich interactive domain 1A (SWI-like)	IPI00023785	2	DDX17	DEAD (Asp-Glu-Ala-Asp) box polypeptide 17
IPI00472891	5	ARID1A	AT rich interactive domain 1A (SWI-like)	IPI00472891	4	ARID1A	AT rich interactive domain 1A (SWI-like)	IPI00642705	4	ARID1A	AT rich interactive domain 1A (SWI-like)	IPI00022434	19	ALB	albumin	IPI00472891	6	ARID1A	AT rich interactive domain 1A (SWI-like)	IPI00472891	2	ARID1A	AT rich interactive domain 1A (SWI-like)	IPI00015953	2	DDX21	DEAD (Asp-Glu-Ala-Asp) box polypeptide 21
IPI00642705	4	ARID1A	AT rich interactive domain 1A (SWI-like)	IPI00642705	6	ARID1A	AT rich interactive domain 1A (SWI-like)	IPI00215637	3	DDX3X	DEAD (Asp-Glu-Ala-Asp) box polypeptide 3, X-linked	IPI00334627	8	ANXA2P2	annexin A2 pseudogene 2	IPI00642705	11	ARID1A	AT rich interactive domain 1A (SWI-like)	IPI00642705	8	ARID1A	AT rich interactive domain 1A (SWI-like)	IPI00215637	10	DDX3X	DEAD (Asp-Glu-Ala-Asp) box polypeptide 3, X-linked
IPI00293655	2	DDX1	DEAD (Asp-Glu-Ala-Asp) box polypeptide 1	IPI00215637	1	DDX3X	DEAD (Asp-Glu-Ala-Asp) box polypeptide 3, X-linked	IPI00017617	6	DDX5	DEAD (Asp-Glu-Ala-Asp) box polypeptide 5	IPI00401753	2	ARID1A	AT rich interactive domain 1A (SWI-like)	IPI00015404	1	ARID1B	AT rich interactive domain 1B (SWI1-like)	IPI00456359	1	ATXN2L	ataxin 2-like	IPI00017617	13	DDX5	DEAD (Asp-Glu-Ala-Asp) box polypeptide 5
IPI00215637	4	DDX3X	DEAD (Asp-Glu-Ala-Asp) box polypeptide 3, X-linked	IPI00017617	3	DDX5	DEAD (Asp-Glu-Ala-Asp) box polypeptide 5	IPI00844578	3	DHX9	DEAH (Asp-Glu-Ala-His) box polypeptide 9	IPI00472891	4	ARID1A	AT rich interactive domain 1A (SWI-like)	IPI00456359	1	ATXN2L	ataxin 2-like	IPI00550689	3	C22orf28	chromosome 22 open reading frame 28	IPI00030320	1	DDX6	DEAD (Asp-Glu-Ala-Asp) box polypeptide 6
IPI00017617	3	DDX5	DEAD (Asp-Glu-Ala-Asp) box polypeptide 5	IPI00003269	2	DKFZp686D0972	similar to RIKEN cDNA 4732495G21 gene	IPI00003269	2	DKFZp686D0972	similar to RIKEN cDNA 4732495G21 gene	IPI00642705	4	ARID1A	AT rich interactive domain 1A (SWI-like)	IPI00550689	4	C22orf28	chromosome 22 open reading frame 28	IPI00031801	2	CSDA	cold shock domain protein A	IPI00003269	1	DKFZp686D0972	similar to RIKEN cDNA 4732495G21 gene
IPI00844578	3	DHX9	DEAH (Asp-Glu-Ala-His) box polypeptide 9	IPI00022449	70	DOCK2	dedicator of cytokinesis 2	IPI00022449	57	DOCK2	dedicator of cytokinesis 2	IPI00166729	3	AZGP1	alpha-2-glycoprotein 1, zinc-binding	IPI00297646	2	COL1A1	collagen, type I, alpha 1	IPI00293655	3	DDX1	DEAD (Asp-Glu-Ala-Asp) box polypeptide 1	IPI00022449	76	DOCK2	dedicator of cytokinesis 2
IPI00003269	1	DKFZp686D0972	similar to RIKEN cDNA 4732495G21 gene	IPI00023322	1	DPF2	D4, zinc and double PHD fingers family 2	IPI00023322	2	DPF2	D4, zinc and double PHD fingers family 2	IPI00293655	1	DDX1	DEAD (Asp-Glu-Ala-Asp) box polypeptide 1	IPI00031801	3	CSDA	cold shock domain protein A	IPI00023785	1	DDX17	DEAD (Asp-Glu-Ala-Asp) box polypeptide 17	IPI00023322	4	DPF2	D4, zinc and double PHD fingers family 2
IPI00022449	60	DOCK2	dedicator of cytokinesis 2	IPI00022004	5	ELMO1	engulfment and cell motility 1	IPI00014424	1	EEF1A2	eukaryotic translation elongation factor 1 alpha 2	IPI00215637	4	DDX3X	DEAD (Asp-Glu-Ala-Asp) box polypeptide 3, X-linked	IPI00293655	6	DDX1	DEAD (Asp-Glu-Ala-Asp) box polypeptide 1	IPI00215637	10	DDX3X	DEAD (Asp-Glu-Ala-Asp) box polypeptide 3, X-linked	IPI00025447	1	EEF1A1	eukaryotic translation elongation factor 1 alpha 1
IPI00023322	4	DPF2	D4, zinc and double PHD fingers family 2	IPI00219532	5	ELMO1	engulfment and cell motility 1	IPI00022004	7	ELMO1	engulfment and cell motility 1	IPI00017617	9	DDX5	DEAD (Asp-Glu-Ala-Asp) box polypeptide 5	IPI00015953	2	DDX21	DEAD (Asp-Glu-Ala-Asp) box polypeptide 21	IPI00017617	10	DDX5	DEAD (Asp-Glu-Ala-Asp) box polypeptide 5	IPI00014424	1	EEF1A2	eukaryotic translation elongation factor 1 alpha 2
IPI00022004	7	ELMO1	engulfment and cell motility 1	IPI00009841	4	EWSR1	Ewing sarcoma breakpoint region 1	IPI00219532	4	ELMO1	engulfment and cell motility 1	IPI00844578	3	DHX9	DEAH (Asp-Glu-Ala-His) box polypeptide 9	IPI00215637	9	DDX3X	DEAD (Asp-Glu-Ala-Asp) box polypeptide 3, X-linked	IPI00844578	8	DHX9	DEAH (Asp-Glu-Ala-His) box polypeptide 9	IPI00007736	2	EIF2C1	eukaryotic translation initiation factor 2C, 1
IPI00219532	7	ELMO1	engulfment and cell motility 1	IPI00019427	3	EXOC1	exocyst complex component 1	IPI00465248	1	ENO1	enolase 1, (alpha)	IPI00003269	2	DKFZp686D0972	similar to RIKEN cDNA 4732495G21 gene	IPI00017617	16	DDX5	DEAD (Asp-Glu-Ala-Asp) box polypeptide 5	IPI00003269	1	DKFZp686D0972	similar to RIKEN cDNA 4732495G21 gene	IPI00022004	6	ELMO1	engulfment and cell motility 1
IPI00009841	2	EWSR1	Ewing sarcoma breakpoint region 1	IPI00783559	3	EXOC2	exocyst complex component 2	IPI00009841	4	EWSR1	Ewing sarcoma breakpoint region 1	IPI00022449	59	DOCK2	dedicator of cytokinesis 2	IPI00030320	1	DDX6	DEAD (Asp-Glu-Ala-Asp) box polypeptide 6	IPI00022449	64	DOCK2	dedicator of cytokinesis 2	IPI00219532	6	ELMO1	engulfment and cell motility 1
IPI00174442	1	FAM98A	family with sequence similarity 98, member A	IPI00157734	3	EXOC3	exocyst complex component 3	IPI00221354	9	FUS	fusion (involved in t(12;16) in malignant liposarcoma)	IPI00023322	1	DPF2	D4, zinc and double PHD fingers family 2	IPI00844578	11	DHX9	DEAH (Asp-Glu-Ala-His) box polypeptide 9	IPI00745433	1	EIF2C2	eukaryotic translation initiation factor 2C, 2	IPI00101924	1	ELMO2	engulfment and cell motility 2
IPI00221354	9	FUS	fusion (involved in t(12;16) in malignant liposarcoma)	IPI00059279	6	EXOC4	exocyst complex component 4	IPI00012442	2	G3BP1	GTPase activating protein (SH3 domain) binding protein 1	IPI00025447	3	EEF1A1	eukaryotic translation elongation factor 1 alpha 1	IPI00003269	1	DKFZp686D0972	similar to RIKEN cDNA 4732495G21 gene	IPI00022004	5	ELMO1	engulfment and cell motility 1	IPI00009841	4	EWSR1	Ewing sarcoma breakpoint region 1
IPI00009057	1	G3BP2	GTPase activating protein (SH3 domain) binding protein 2	IPI00828051	1	EXOC6	exocyst complex component 6	IPI00219018	2	GAPDH	glyceraldehyde-3-phosphate dehydrogenase	IPI00014424	2	EEF1A2	eukaryotic translation elongation factor 1 alpha 2	IPI00015286	1	DOCK1	dedicator of cytokinesis 1	IPI00219532	4	ELMO1	engulfment and cell motility 1	IPI00012442	4	G3BP1	GTPase activating protein (SH3 domain) binding protein 1
IPI00783872	3	GPIAP1	GPI-anchored membrane protein 1	IPI00221354	9	FUS	fusion (involved in t(12;16) in malignant liposarcoma)	IPI00783872	5	GPIAP1	GPI-anchored membrane protein 1	IPI00022004	7	ELMO1	engulfment and cell motility 1	IPI00022449	91	DOCK2	dedicator of cytokinesis 2	IPI00009841	3	EWSR1	Ewing sarcoma breakpoint region 1	IPI00176692	4	hCG_2023776	hCG2023776
IPI00176692	3	hCG_2023776	hCG2023776	IPI00009057	1	G3BP2	GTPase activating protein (SH3 domain) binding protein 2	IPI00176692	4	hCG_2023776	hCG2023776	IPI00219532	4	ELMO1	engulfment and cell motility 1	IPI00023322	4	DPF2	D4, zinc and double PHD fingers family 2	IPI00019427	3	EXOC1	exocyst complex component 1	IPI00217468	3	HIST1H1B	histone cluster 1, H1b
IPI00217468	1	HIST1H1B	histone cluster 1, H1b	IPI00783872	2	GPIAP1	GPI-anchored membrane protein 1	IPI00217468	1	HIST1H1B	histone cluster 1, H1b	IPI00216171	1	ENO2	enolase 2 (gamma, neuronal)	IPI00745433	1	EIF2C2	eukaryotic translation initiation factor 2C, 2	IPI00783559	3	EXOC2	exocyst complex component 2	IPI00217465	4	HIST1H1C	histone cluster 1, H1c
IPI00217465	4	HIST1H1C	histone cluster 1, H1c	IPI00176692	4	hCG_2023776	hCG2023776	IPI00217465	2	HIST1H1C	histone cluster 1, H1c	IPI00009841	4	EWSR1	Ewing sarcoma breakpoint region 1	IPI00022004	9	ELMO1	engulfment and cell motility 1	IPI00157734	2	EXOC3	exocyst complex component 3	IPI00003935	1	HIST2H2BE	histone cluster 2, H2be
IPI00011913	2	HNRPA0	heterogeneous nuclear ribonucleoprotein A0	IPI00217468	1	HIST1H1B	histone cluster 1, H1b	IPI00453473	1	HIST1H4I	histone cluster 1, H4i	IPI00021891	1	FGG	fibrinogen gamma chain	IPI00219532	8	ELMO1	engulfment and cell motility 1	IPI00059279	4	EXOC4	exocyst complex component 4	IPI00011913	2	HNRPA0	heterogeneous nuclear ribonucleoprotein A0
IPI00215965	2	HNRPA1	heterogeneous nuclear ribonucleoprotein A1	IPI00217465	1	HIST1H1C	histone cluster 1, H1c	IPI00003935	2	HIST2H2BE	histone cluster 2, H2be	IPI00221354	9	FUS	fusion (involved in t(12;16) in malignant liposarcoma)	IPI00260090	1	ELMO2	engulfment and cell motility 2	IPI00221354	9	FUS	fusion (involved in t(12;16) in malignant liposarcoma)	IPI00215965	2	HNRPA1	heterogeneous nuclear ribonucleoprotein A1
IPI00386854	6	HNRPA2B1	heterogeneous nuclear ribonucleoprotein A2/B1	IPI00011913	1	HNRPA0	heterogeneous nuclear ribonucleoprotein A0	IPI00215965	2	HNRPA1	heterogeneous nuclear ribonucleoprotein A1	IPI00009057	1	G3BP2	GTPase activating protein (SH3 domain) binding protein 2	IPI00009841	4	EWSR1	Ewing sarcoma breakpoint region 1	IPI00012442	1	G3BP1	GTPase activating protein (SH3 domain) binding protein 1	IPI00028888	1	HNRPD	heterogeneous nuclear ribonucleoprotein D (AU-rich element RNA binding protein 1, 37kDa)
IPI00396378	4	HNRPA2B1	heterogeneous nuclear ribonucleoprotein A2/B1	IPI00215965	1	HNRPA1	heterogeneous nuclear ribonucleoprotein A1	IPI00386854	5	HNRPA2B1	heterogeneous nuclear ribonucleoprotein A2/B1	IPI00219018	4	GAPDH	glyceraldehyde-3-phosphate dehydrogenase	IPI00174442	2	FAM98A	family with sequence similarity 98, member A	IPI00009057	1	G3BP2	GTPase activating protein (SH3 domain) binding protein 2	IPI00011274	4	HNRPDL	heterogeneous nuclear ribonucleoprotein D-like
IPI00419373	8	HNRPA3	heterogeneous nuclear ribonucleoprotein A3	IPI00386854	6	HNRPA2B1	heterogeneous nuclear ribonucleoprotein A2/B1	IPI00396378	5	HNRPA2B1	heterogeneous nuclear ribonucleoprotein A2/B1	IPI00783872	4	GPIAP1	GPI-anchored membrane protein 1	IPI00221354	9	FUS	fusion (involved in t(12;16) in malignant liposarcoma)	IPI00783872	5	GPIAP1	GPI-anchored membrane protein 1	IPI00003881	2	HNRPF	heterogeneous nuclear ribonucleoprotein F
IPI00028888	1	HNRPD	heterogeneous nuclear ribonucleoprotein D (AU-rich element RNA binding protein 1, 37kDa)	IPI00396378	5	HNRPA2B1	heterogeneous nuclear ribonucleoprotein A2/B1	IPI00419373	7	HNRPA3	heterogeneous nuclear ribonucleoprotein A3	IPI00026314	1	GSN	gelsolin (amyloidosis, Finnish type)	IPI00012442	4	G3BP1	GTPase activating protein (SH3 domain) binding protein 1	IPI00176692	3	hCG_2023776	hCG2023776	IPI00013881	3	HNRPH1	heterogeneous nuclear ribonucleoprotein H1 (H)
IPI00003881	2	HNRPF	heterogeneous nuclear ribonucleoprotein F	IPI00419373	9	HNRPA3	heterogeneous nuclear ribonucleoprotein A3	IPI00027569	1	HNRPCL1	heterogeneous nuclear ribonucleoprotein C-like 1	IPI00176692	3	hCG_2023776	hCG2023776	IPI00009057	2	G3BP2	GTPase activating protein (SH3 domain) binding protein 2	IPI00217468	1	HIST1H1B	histone cluster 1, H1b	IPI00013877	8	HNRPH3	heterogeneous nuclear ribonucleoprotein H3 (2H9)
IPI00013881	2	HNRPH1	heterogeneous nuclear ribonucleoprotein H1 (H)	IPI00011274	3	HNRPDL	heterogeneous nuclear ribonucleoprotein D-like	IPI00011274	3	HNRPDL	heterogeneous nuclear ribonucleoprotein D-like	IPI00217468	1	HIST1H1B	histone cluster 1, H1b	IPI00783872	9	GPIAP1	GPI-anchored membrane protein 1	IPI00217465	4	HIST1H1C	histone cluster 1, H1c	IPI00216049	4	HNRPK	heterogeneous nuclear ribonucleoprotein K
IPI00013877	5	HNRPH3	heterogeneous nuclear ribonucleoprotein H3 (2H9)	IPI00003881	2	HNRPF	heterogeneous nuclear ribonucleoprotein F	IPI00003881	2	HNRPF	heterogeneous nuclear ribonucleoprotein F	IPI00217465	3	HIST1H1C	histone cluster 1, H1c	IPI00176692	4	hCG_2023776	hCG2023776	IPI00011913	2	HNRPA0	heterogeneous nuclear ribonucleoprotein A0	IPI00012074	2	HNRPR	heterogeneous nuclear ribonucleoprotein R
IPI00216049	2	HNRPK	heterogeneous nuclear ribonucleoprotein K	IPI00013881	2	HNRPH1	heterogeneous nuclear ribonucleoprotein H1 (H)	IPI00013881	3	HNRPH1	heterogeneous nuclear ribonucleoprotein H1 (H)	IPI00215965	1	HNRPA1	heterogeneous nuclear ribonucleoprotein A1	IPI00217468	3	HIST1H1B	histone cluster 1, H1b	IPI00215965	1	HNRPA1	heterogeneous nuclear ribonucleoprotein A1	IPI00013070	6	HNRPUL1	heterogeneous nuclear ribonucleoprotein U-like 1
IPI00027834	1	HNRPL	heterogeneous nuclear ribonucleoprotein L	IPI00013877	4	HNRPH3	heterogeneous nuclear ribonucleoprotein H3 (2H9)	IPI00013877	3	HNRPH3	heterogeneous nuclear ribonucleoprotein H3 (2H9)	IPI00386854	5	HNRPA2B1	heterogeneous nuclear ribonucleoprotein A2/B1	IPI00217465	5	HIST1H1C	histone cluster 1, H1c	IPI00386854	6	HNRPA2B1	heterogeneous nuclear ribonucleoprotein A2/B1	IPI00003362	3	HSPA5	heat shock 70kDa protein 5 (glucose-regulated protein, 78kDa)
IPI00012074	1	HNRPR	heterogeneous nuclear ribonucleoprotein R	IPI00216049	1	HNRPK	heterogeneous nuclear ribonucleoprotein K	IPI00216049	1	HNRPK	heterogeneous nuclear ribonucleoprotein K	IPI00396378	5	HNRPA2B1	heterogeneous nuclear ribonucleoprotein A2/B1	IPI00003935	1	HIST2H2BE	histone cluster 2, H2be	IPI00396378	5	HNRPA2B1	heterogeneous nuclear ribonucleoprotein A2/B1	IPI00011134	2	HSPA7	heat shock 70kDa protein 7 (HSP70B)
IPI00479217	4	HNRPU	heterogeneous nuclear ribonucleoprotein U (scaffold attachment factor A)	IPI00479217	3	HNRPU	heterogeneous nuclear ribonucleoprotein U (scaffold attachment factor A)	IPI00012074	1	HNRPR	heterogeneous nuclear ribonucleoprotein R	IPI00419373	6	HNRPA3	heterogeneous nuclear ribonucleoprotein A3	IPI00011913	2	HNRPA0	heterogeneous nuclear ribonucleoprotein A0	IPI00419373	7	HNRPA3	heterogeneous nuclear ribonucleoprotein A3	IPI00003865	12	HSPA8	heat shock 70kDa protein 8
IPI00382470	1	HSP90AA1	heat shock protein 90kDa alpha (cytosolic), class A member 1	IPI00382470	1	HSP90AA1	heat shock protein 90kDa alpha (cytosolic), class A member 1	IPI00479217	4	HNRPU	heterogeneous nuclear ribonucleoprotein U (scaffold attachment factor A)	IPI00011274	2	HNRPDL	heterogeneous nuclear ribonucleoprotein D-like	IPI00215965	3	HNRPA1	heterogeneous nuclear ribonucleoprotein A1	IPI00003881	3	HNRPF	heterogeneous nuclear ribonucleoprotein F	IPI00007765	5	HSPA9	heat shock 70kDa protein 9 (mortalin)
IPI00011134	1	HSPA7	heat shock 70kDa protein 7 (HSP70B)	IPI00003362	2	HSPA5	heat shock 70kDa protein 5 (glucose-regulated protein, 78kDa)	IPI00003362	2	HSPA5	heat shock 70kDa protein 5 (glucose-regulated protein, 78kDa)	IPI00003881	2	HNRPF	heterogeneous nuclear ribonucleoprotein F	IPI00386854	7	HNRPA2B1	heterogeneous nuclear ribonucleoprotein A2/B1	IPI00013881	3	HNRPH1	heterogeneous nuclear ribonucleoprotein H1 (H)	IPI00026197	2	IGKV4-1	immunoglobulin kappa variable 4-1
IPI00003865	3	HSPA8	heat shock 70kDa protein 8	IPI00003865	4	HSPA8	heat shock 70kDa protein 8	IPI00011134	1	HSPA7	heat shock 70kDa protein 7 (HSP70B)	IPI00013881	3	HNRPH1	heterogeneous nuclear ribonucleoprotein H1 (H)	IPI00396378	5	HNRPA2B1	heterogeneous nuclear ribonucleoprotein A2/B1	IPI00013877	2	HNRPH3	heterogeneous nuclear ribonucleoprotein H3 (2H9)	IPI00185919	1	LARP1	La ribonucleoprotein domain family, member 1
IPI00026197	2	IGKV4-1	immunoglobulin kappa variable 4-1	IPI00026197	2	IGKV4-1	immunoglobulin kappa variable 4-1	IPI00003865	5	HSPA8	heat shock 70kDa protein 8	IPI00013877	4	HNRPH3	heterogeneous nuclear ribonucleoprotein H3 (2H9)	IPI00419373	9	HNRPA3	heterogeneous nuclear ribonucleoprotein A3	IPI00216049	2	HNRPK	heterogeneous nuclear ribonucleoprotein K	IPI00017592	1	LETM1	leucine zipper-EF-hand containing transmembrane protein 1
IPI00017592	1	LETM1	leucine zipper-EF-hand containing transmembrane protein 1	IPI00006932	1	LUC7L2	LUC7-like 2 (S. cerevisiae)	IPI00026197	2	IGKV4-1	immunoglobulin kappa variable 4-1	IPI00479217	3	HNRPU	heterogeneous nuclear ribonucleoprotein U (scaffold attachment factor A)	IPI00028888	1	HNRPD	heterogeneous nuclear ribonucleoprotein D (AU-rich element RNA binding protein 1, 37kDa)	IPI00012074	1	HNRPR	heterogeneous nuclear ribonucleoprotein R	IPI00075558	1	LOC152663	similar to 60S ribosomal protein L7a
IPI00006932	1	LUC7L2	LUC7-like 2 (S. cerevisiae)	IPI00183526	5	NCL	nucleolin	IPI00052885	1	LOC729611	similar to 60S ribosomal protein L29 (Cell surface heparin-binding protein HIP)	IPI00382470	1	HSP90AA1	heat shock protein 90kDa alpha (cytosolic), class A member 1	IPI00011274	4	HNRPDL	heterogeneous nuclear ribonucleoprotein D-like	IPI00479217	7	HNRPU	heterogeneous nuclear ribonucleoprotein U (scaffold attachment factor A)	IPI00052885	1	LOC729611	similar to 60S ribosomal protein L29 (Cell surface heparin-binding protein HIP)
IPI00183526	2	NCL	nucleolin	IPI00444262	2	NCL	nucleolin	IPI00383071	1	LOC729708	similar to Triosephosphate isomerase (TIM) (Triose-phosphate isomerase)	IPI00027230	1	HSP90B1	heat shock protein 90kDa beta (Grp94), member 1	IPI00003881	3	HNRPF	heterogeneous nuclear ribonucleoprotein F	IPI00013070	11	HNRPUL1	heterogeneous nuclear ribonucleoprotein U-like 1	IPI00183526	7	NCL	nucleolin
IPI00444262	1	NCL	nucleolin	IPI00292537	1	NFKB1	nuclear factor of kappa light polypeptide gene enhancer in B-cells 1 (p105)	IPI00183526	2	NCL	nucleolin	IPI00011134	1	HSPA7	heat shock 70kDa protein 7 (HSP70B)	IPI00013881	4	HNRPH1	heterogeneous nuclear ribonucleoprotein H1 (H)	IPI00382470	2	HSP90AA1	heat shock protein 90kDa alpha (cytosolic), class A member 1	IPI00218830	1	NMT1	N-myristoyltransferase 1
IPI00180956	1	None	Not Defined	IPI00384397	1	None	Not Defined	IPI00384397	1	None	Not Defined	IPI00003865	8	HSPA8	heat shock 70kDa protein 8	IPI00013877	5	HNRPH3	heterogeneous nuclear ribonucleoprotein H3 (2H9)	IPI00011134	1	HSPA7	heat shock 70kDa protein 7 (HSP70B)	IPI00069693	2	None	Not Defined
IPI00384397	1	None	Not Defined	IPI00384401	1	None	Not Defined	IPI00746684	1	None	Not Defined	IPI00025512	6	HSPB1	heat shock 27kDa protein 1	IPI00216049	7	HNRPK	heterogeneous nuclear ribonucleoprotein K	IPI00003865	3	HSPA8	heat shock 70kDa protein 8	IPI00180956	1	None	Not Defined
IPI00746684	1	None	Not Defined	IPI00746684	1	None	Not Defined	IPI00887164	2	None	Not Defined	IPI00220373	1	IDE	insulin-degrading enzyme	IPI00027834	1	HNRPL	heterogeneous nuclear ribonucleoprotein L	IPI00026197	2	IGKV4-1	immunoglobulin kappa variable 4-1	IPI00008524	10	PABPC1	poly(A) binding protein, cytoplasmic 1
IPI00008524	7	PABPC1	poly(A) binding protein, cytoplasmic 1	IPI00008524	3	PABPC1	poly(A) binding protein, cytoplasmic 1	IPI00008524	4	PABPC1	poly(A) binding protein, cytoplasmic 1	IPI00384938	2	IGHG1	immunoglobulin heavy constant gamma 1 (G1m marker)	IPI00171903	3	HNRPM	heterogeneous nuclear ribonucleoprotein M	IPI00374260	1	LOC284393	similar to ribosomal protein L10	IPI00017334	1	PHB	prohibitin
IPI00027252	1	PHB2	prohibitin 2	IPI00027252	1	PHB2	prohibitin 2	IPI00017334	2	PHB	prohibitin	IPI00026197	2	IGKV4-1	immunoglobulin kappa variable 4-1	IPI00012074	3	HNRPR	heterogeneous nuclear ribonucleoprotein R	IPI00052885	1	LOC729611	similar to 60S ribosomal protein L29 (Cell surface heparin-binding protein HIP)	IPI00027252	1	PHB2	prohibitin 2
IPI00010271	2	RAC1	ras-related C3 botulinum toxin substrate 1 (rho family, small GTP binding protein Rac1)	IPI00010400	1	PLCB3	phospholipase C, beta 3 (phosphatidylinositol-specific)	IPI00027252	2	PHB2	prohibitin 2	IPI00032464	1	KLK5	kallikrein-related peptidase 5	IPI00479217	8	HNRPU	heterogeneous nuclear ribonucleoprotein U (scaffold attachment factor A)	IPI00006932	1	LUC7L2	LUC7-like 2 (S. cerevisiae)	IPI00010400	10	PLCB3	phospholipase C, beta 3 (phosphatidylinositol-specific)
IPI00010270	2	RAC2	ras-related C3 botulinum toxin substrate 2 (rho family, small GTP binding protein Rac2)	IPI00010270	2	RAC2	ras-related C3 botulinum toxin substrate 2 (rho family, small GTP binding protein Rac2)	IPI00010270	2	RAC2	ras-related C3 botulinum toxin substrate 2 (rho family, small GTP binding protein Rac2)	IPI00028600	2	KLK7	kallikrein-related peptidase 7	IPI00013070	10	HNRPUL1	heterogeneous nuclear ribonucleoprotein U-like 1	IPI00183526	1	NCL	nucleolin	IPI00215719	3	RPL18	ribosomal protein L18
IPI00013174	4	RBM14	RNA binding motif protein 14	IPI00013296	1	RPS18	ribosomal protein S18	IPI00013174	3	RBM14	RNA binding motif protein 14	IPI00514908	1	KPRP	keratinocyte proline-rich protein	IPI00640417	1	HP1BP3	heterochromatin protein 1, binding protein 3	IPI00444262	1	NCL	nucleolin	IPI00025329	2	RPL19	ribosomal protein L19
IPI00163505	1	RBM39	RNA binding motif protein 39	IPI00003377	1	SFRS7	splicing factor, arginine/serine-rich 7, 35kDa	IPI00008530	1	RPLP0	ribosomal protein, large, P0	IPI00247167	2	LOC342897	similar to F-box only protein 2	IPI00382470	2	HSP90AA1	heat shock protein 90kDa alpha (cytosolic), class A member 1	IPI00384397	1	None	Not Defined	IPI00182533	2	RPL28	ribosomal protein L28
IPI00003918	1	RPL4	ribosomal protein L4	IPI00029822	9	SMARCA4	SWI/SNF related, matrix associated, actin dependent regulator of chromatin, subfamily a, member 4	IPI00013296	3	RPS18	ribosomal protein S18	IPI00383071	1	LOC729708	similar to Triosephosphate isomerase (TIM) (Triose-phosphate isomerase)	IPI00003362	3	HSPA5	heat shock 70kDa protein 5 (glucose-regulated protein, 78kDa)	IPI00385143	1	None	Not Defined	IPI00026302	2	RPL31	ribosomal protein L31
IPI00026271	1	RPS14	ribosomal protein S14	IPI00234252	14	SMARCC1	SWI/SNF related, matrix associated, actin dependent regulator of chromatin, subfamily c, member 1	IPI00011253	2	RPS3	ribosomal protein S3	IPI00029818	1	MYH14	myosin, heavy chain 14	IPI00011134	1	HSPA7	heat shock 70kDa protein 7 (HSP70B)	IPI00746684	1	None	Not Defined	IPI00003918	4	RPL4	ribosomal protein L4
IPI00398625	1	RPTN	repetin	IPI00017669	4	SMARCE1	SWI/SNF related, matrix associated, actin dependent regulator of chromatin, subfamily e, member 1	IPI00398625	4	RPTN	repetin	IPI00183526	3	NCL	nucleolin	IPI00003865	10	HSPA8	heat shock 70kDa protein 8	IPI00874030	1	None	Not Defined	IPI00030179	3	RPL7	ribosomal protein L7
IPI00029822	10	SMARCA4	SWI/SNF related, matrix associated, actin dependent regulator of chromatin, subfamily a, member 4	IPI00219483	5	SNRP70	small nuclear ribonucleoprotein 70kDa polypeptide (RNP antigen)	IPI00300886	1	SLC25A32	solute carrier family 25, member 32	IPI00444262	2	NCL	nucleolin	IPI00007765	1	HSPA9	heat shock 70kDa protein 9 (mortalin)	IPI00008524	11	PABPC1	poly(A) binding protein, cytoplasmic 1	IPI00012772	2	RPL8	ribosomal protein L8
IPI00234252	10	SMARCC1	SWI/SNF related, matrix associated, actin dependent regulator of chromatin, subfamily c, member 1	IPI00012382	2	SNRPA	small nuclear ribonucleoprotein polypeptide A	IPI00007188	1	SLC25A5	solute carrier family 25 (mitochondrial carrier; adenine nucleotide translocator), member 5	IPI00154742	1	None	Not Defined	IPI00026197	2	IGKV4-1	immunoglobulin kappa variable 4-1	IPI00419979	3	PAK2	p21 (CDKN1A)-activated kinase 2	IPI00008530	4	RPLP0	ribosomal protein, large, P0
IPI00150057	2	SMARCC2	SWI/SNF related, matrix associated, actin dependent regulator of chromatin, subfamily c, member 2	IPI00016572	1	SNRPG	small nuclear ribonucleoprotein polypeptide G	IPI00029822	11	SMARCA4	SWI/SNF related, matrix associated, actin dependent regulator of chromatin, subfamily a, member 4	IPI00383732	1	None	Not Defined	IPI00005198	2	ILF2	interleukin enhancer binding factor 2, 45kDa	IPI00010400	1	PLCB3	phospholipase C, beta 3 (phosphatidylinositol-specific)	IPI00008529	3	RPLP2	ribosomal protein, large, P2
IPI00062599	4	SMARCD1	SWI/SNF related, matrix associated, actin dependent regulator of chromatin, subfamily d, member 1	IPI00020194	7	TAF15	TAF15 RNA polymerase II, TATA box binding protein (TBP)-associated factor, 68kDa	IPI00029695	1	SMARCB1	SWI/SNF related, matrix associated, actin dependent regulator of chromatin, subfamily b, member 1	IPI00384397	1	None	Not Defined	IPI00008575	1	KHDRBS1	KH domain containing, RNA binding, signal transduction associated 1	IPI00013174	8	RBM14	RNA binding motif protein 14	IPI00025091	1	RPS11	ribosomal protein S11
IPI00017669	2	SMARCE1	SWI/SNF related, matrix associated, actin dependent regulator of chromatin, subfamily e, member 1	IPI00294619	10	TFG	TRK-fused gene	IPI00234252	12	SMARCC1	SWI/SNF related, matrix associated, actin dependent regulator of chromatin, subfamily c, member 1	IPI00550731	2	None	Not Defined	IPI00075558	1	LOC152663	similar to 60S ribosomal protein L7a	IPI00304612	1	RPL13A	ribosomal protein L13a	IPI00026271	2	RPS14	ribosomal protein S14
IPI00219483	7	SNRP70	small nuclear ribonucleoprotein 70kDa polypeptide (RNP antigen)	IPI00166768	3	TUBA1C	tubulin, alpha 1c	IPI00150057	4	SMARCC2	SWI/SNF related, matrix associated, actin dependent regulator of chromatin, subfamily c, member 2	IPI00746684	1	None	Not Defined	IPI00374260	2	LOC284393	similar to ribosomal protein L10	IPI00247583	1	RPL21	ribosomal protein L21	IPI00013485	4	RPS2	ribosomal protein S2
IPI00012382	5	SNRPA	small nuclear ribonucleoprotein polypeptide A	IPI00007750	6	TUBA4A	tubulin, alpha 4a	IPI00017669	3	SMARCE1	SWI/SNF related, matrix associated, actin dependent regulator of chromatin, subfamily e, member 1	IPI00008524	2	PABPC1	poly(A) binding protein, cytoplasmic 1	IPI00397611	1	LOC388344	similar to ribosomal protein L13	IPI00026302	1	RPL31	ribosomal protein L31	IPI00218606	2	RPS23	ribosomal protein S23
IPI00027285	1	SNRPB	small nuclear ribonucleoprotein polypeptides B and B1	IPI00011654	4	TUBB	tubulin, beta	IPI00219483	7	SNRP70	small nuclear ribonucleoprotein 70kDa polypeptide (RNP antigen)	IPI00293189	1	PERP	PERP, TP53 apoptosis effector	IPI00052885	1	LOC729611	similar to 60S ribosomal protein L29 (Cell surface heparin-binding protein HIP)	IPI00003918	2	RPL4	ribosomal protein L4	IPI00012750	2	RPS25	ribosomal protein S25
IPI00017963	2	SNRPD2	small nuclear ribonucleoprotein D2 polypeptide 16.5kDa	IPI00007752	11	TUBB2C	tubulin, beta 2C	IPI00012382	3	SNRPA	small nuclear ribonucleoprotein polypeptide A	IPI00017334	1	PHB	prohibitin	IPI00183526	8	NCL	nucleolin	IPI00329389	2	RPL6	ribosomal protein L6	IPI00176696	1	RPS26P10	ribosomal protein S26 pseudogene 10
IPI00029266	2	SNRPE	small nuclear ribonucleoprotein polypeptide E	IPI00031812	1	YBX1	Y box binding protein 1	IPI00302850	1	SNRPD1	small nuclear ribonucleoprotein D1 polypeptide 16kDa	IPI00103242	4	POF1B	premature ovarian failure, 1B	IPI00444262	7	NCL	nucleolin	IPI00012772	2	RPL8	ribosomal protein L8	IPI00011253	2	RPS3	ribosomal protein S3
IPI00220528	1	SNRPF	small nuclear ribonucleoprotein polypeptide F					IPI00017963	2	SNRPD2	small nuclear ribonucleoprotein D2 polypeptide 16.5kDa	IPI00000874	2	PRDX1	peroxiredoxin 1	IPI00069693	1	None	Not Defined	IPI00008530	1	RPLP0	ribosomal protein, large, P0	IPI00217030	5	RPS4X	ribosomal protein S4, X-linked
IPI00020194	8	TAF15	TAF15 RNA polymerase II, TATA box binding protein (TBP)-associated factor, 68kDa					IPI00017964	1	SNRPD3	small nuclear ribonucleoprotein D3 polypeptide 18kDa	IPI00027350	2	PRDX2	peroxiredoxin 2	IPI00384397	1	None	Not Defined	IPI00008529	2	RPLP2	ribosomal protein, large, P2	IPI00021840	3	RPS6	ribosomal protein S6
IPI00294619	8	TFG	TRK-fused gene					IPI00029266	1	SNRPE	small nuclear ribonucleoprotein polypeptide E	IPI00028004	1	PSMB3	proteasome (prosome, macropain) subunit, beta type, 3	IPI00746684	1	None	Not Defined	IPI00026271	1	RPS14	ribosomal protein S14	IPI00216587	4	RPS8	ribosomal protein S8
IPI00166768	3	TUBA1C	tubulin, alpha 1c					IPI00020194	7	TAF15	TAF15 RNA polymerase II, TATA box binding protein (TBP)-associated factor, 68kDa	IPI00179964	1	PTBP1	polypyrimidine tract binding protein 1	IPI00874030	1	None	Not Defined	IPI00221091	1	RPS15A	ribosomal protein S15a	IPI00215884	5	SFRS1	splicing factor, arginine/serine-rich 1 (splicing factor 2, alternate splicing factor)
IPI00007750	1	TUBA4A	tubulin, alpha 4a					IPI00294619	8	TFG	TRK-fused gene	IPI00010270	2	RAC2	ras-related C3 botulinum toxin substrate 2 (rho family, small GTP binding protein Rac2)	IPI00220740	1	NPM1	nucleophosmin (nucleolar phosphoprotein B23, numatrin)	IPI00013296	5	RPS18	ribosomal protein S18	IPI00003377	2	SFRS7	splicing factor, arginine/serine-rich 7, 35kDa
IPI00011654	4	TUBB	tubulin, beta					IPI00166768	4	TUBA1C	tubulin, alpha 1c	IPI00013174	4	RBM14	RNA binding motif protein 14	IPI00008524	13	PABPC1	poly(A) binding protein, cytoplasmic 1	IPI00013485	4	RPS2	ribosomal protein S2	IPI00007188	4	SLC25A5	solute carrier family 25 (mitochondrial carrier; adenine nucleotide translocator), member 5
IPI00007752	5	TUBB2C	tubulin, beta 2C					IPI00007750	6	TUBA4A	tubulin, alpha 4a	IPI00008530	1	RPLP0	ribosomal protein, large, P0	IPI00010400	6	PLCB3	phospholipase C, beta 3 (phosphatidylinositol-specific)	IPI00012493	1	RPS20	ribosomal protein S20	IPI00029822	18	SMARCA4	SWI/SNF related, matrix associated, actin dependent regulator of chromatin, subfamily a, member 4
IPI00031812	2	YBX1	Y box binding protein 1					IPI00011654	4	TUBB	tubulin, beta	IPI00008527	1	RPLP1	ribosomal protein, large, P1	IPI00013174	5	RBM14	RNA binding motif protein 14	IPI00176696	1	RPS26P10	ribosomal protein S26 pseudogene 10	IPI00029695	2	SMARCB1	SWI/SNF related, matrix associated, actin dependent regulator of chromatin, subfamily b, member 1
								IPI00006510	4	TUBB1	tubulin, beta 1	IPI00008529	1	RPLP2	ribosomal protein, large, P2	IPI00163505	1	RBM39	RNA binding motif protein 39	IPI00011253	2	RPS3	ribosomal protein S3	IPI00150057	6	SMARCC2	SWI/SNF related, matrix associated, actin dependent regulator of chromatin, subfamily c, member 2
								IPI00007752	10	TUBB2C	tubulin, beta 2C	IPI00013485	2	RPS2	ribosomal protein S2	IPI00376798	2	RPL11	ribosomal protein L11	IPI00419880	2	RPS3A	ribosomal protein S3A	IPI00062599	3	SMARCD1	SWI/SNF related, matrix associated, actin dependent regulator of chromatin, subfamily d, member 1
								IPI00031812	2	YBX1	Y box binding protein 1	IPI00102281	1	SASP	skin aspartic protease	IPI00465361	1	RPL13	ribosomal protein L13	IPI00021840	2	RPS6	ribosomal protein S6	IPI00177890	1	SMARCD2	SWI/SNF related, matrix associated, actin dependent regulator of chromatin, subfamily d, member 2
								IPI00000816	1	YWHAE	tyrosine 3-monooxygenase/tryptophan 5-monooxygenase activation protein, epsilon polypeptide	IPI00553177	1	SERPINA1	serpin peptidase inhibitor, clade A (alpha-1 antiproteinase, antitrypsin), member 1	IPI00215719	2	RPL18	ribosomal protein L18	IPI00029822	11	SMARCA4	SWI/SNF related, matrix associated, actin dependent regulator of chromatin, subfamily a, member 4	IPI00017669	7	SMARCE1	SWI/SNF related, matrix associated, actin dependent regulator of chromatin, subfamily e, member 1
												IPI00219476	1	SERPINA12	serpin peptidase inhibitor, clade A (alpha-1 antiproteinase, antitrypsin), member 12	IPI00247583	1	RPL21	ribosomal protein L21	IPI00029695	2	SMARCB1	SWI/SNF related, matrix associated, actin dependent regulator of chromatin, subfamily b, member 1	IPI00219483	13	SNRP70	small nuclear ribonucleoprotein 70kDa polypeptide (RNP antigen)
												IPI00003377	1	SFRS7	splicing factor, arginine/serine-rich 7, 35kDa	IPI00306332	2	RPL24	ribosomal protein L24	IPI00234252	10	SMARCC1	SWI/SNF related, matrix associated, actin dependent regulator of chromatin, subfamily c, member 1	IPI00219485	1	SNRP70	small nuclear ribonucleoprotein 70kDa polypeptide (RNP antigen)
												IPI00007188	1	SLC25A5	solute carrier family 25 (mitochondrial carrier; adenine nucleotide translocator), member 5	IPI00456758	1	RPL27A	ribosomal protein L27a	IPI00062599	2	SMARCD1	SWI/SNF related, matrix associated, actin dependent regulator of chromatin, subfamily d, member 1	IPI00012382	7	SNRPA	small nuclear ribonucleoprotein polypeptide A
												IPI00029822	10	SMARCA4	SWI/SNF related, matrix associated, actin dependent regulator of chromatin, subfamily a, member 4	IPI00550021	5	RPL3	ribosomal protein L3	IPI00017669	1	SMARCE1	SWI/SNF related, matrix associated, actin dependent regulator of chromatin, subfamily e, member 1	IPI00027285	3	SNRPB	small nuclear ribonucleoprotein polypeptides B and B1
												IPI00234252	8	SMARCC1	SWI/SNF related, matrix associated, actin dependent regulator of chromatin, subfamily c, member 1	IPI00026302	2	RPL31	ribosomal protein L31	IPI00219483	9	SNRP70	small nuclear ribonucleoprotein 70kDa polypeptide (RNP antigen)	IPI00013396	2	SNRPC	small nuclear ribonucleoprotein polypeptide C
												IPI00150057	3	SMARCC2	SWI/SNF related, matrix associated, actin dependent regulator of chromatin, subfamily c, member 2	IPI00412607	1	RPL35	ribosomal protein L35	IPI00012382	3	SNRPA	small nuclear ribonucleoprotein polypeptide A	IPI00017963	6	SNRPD2	small nuclear ribonucleoprotein D2 polypeptide 16.5kDa
												IPI00062599	1	SMARCD1	SWI/SNF related, matrix associated, actin dependent regulator of chromatin, subfamily d, member 1	IPI00003918	3	RPL4	ribosomal protein L4	IPI00302850	2	SNRPD1	small nuclear ribonucleoprotein D1 polypeptide 16kDa	IPI00017964	3	SNRPD3	small nuclear ribonucleoprotein D3 polypeptide 18kDa
												IPI00017669	5	SMARCE1	SWI/SNF related, matrix associated, actin dependent regulator of chromatin, subfamily e, member 1	IPI00329389	4	RPL6	ribosomal protein L6	IPI00017963	1	SNRPD2	small nuclear ribonucleoprotein D2 polypeptide 16.5kDa	IPI00029266	3	SNRPE	small nuclear ribonucleoprotein polypeptide E
												IPI00219483	7	SNRP70	small nuclear ribonucleoprotein 70kDa polypeptide (RNP antigen)	IPI00030179	2	RPL7	ribosomal protein L7	IPI00017964	2	SNRPD3	small nuclear ribonucleoprotein D3 polypeptide 18kDa	IPI00016572	3	SNRPG	small nuclear ribonucleoprotein polypeptide G
												IPI00012382	2	SNRPA	small nuclear ribonucleoprotein polypeptide A	IPI00299573	3	RPL7A	ribosomal protein L7a	IPI00220528	1	SNRPF	small nuclear ribonucleoprotein polypeptide F	IPI00013257	1	SSBP4	single stranded DNA binding protein 4
												IPI00013396	1	SNRPC	small nuclear ribonucleoprotein polypeptide C	IPI00012772	2	RPL8	ribosomal protein L8	IPI00016572	2	SNRPG	small nuclear ribonucleoprotein polypeptide G	IPI00020194	7	TAF15	TAF15 RNA polymerase II, TATA box binding protein (TBP)-associated factor, 68kDa
												IPI00302850	1	SNRPD1	small nuclear ribonucleoprotein D1 polypeptide 16kDa	IPI00008530	2	RPLP0	ribosomal protein, large, P0	IPI00020194	8	TAF15	TAF15 RNA polymerase II, TATA box binding protein (TBP)-associated factor, 68kDa	IPI00030131	1	TMPO	thymopoietin
												IPI00017963	2	SNRPD2	small nuclear ribonucleoprotein D2 polypeptide 16.5kDa	IPI00008527	1	RPLP1	ribosomal protein, large, P1	IPI00294619	12	TFG	TRK-fused gene	IPI00166768	3	TUBA1C	tubulin, alpha 1c
												IPI00017964	1	SNRPD3	small nuclear ribonucleoprotein D3 polypeptide 18kDa	IPI00008529	2	RPLP2	ribosomal protein, large, P2	IPI00166768	2	TUBA1C	tubulin, alpha 1c	IPI00007750	2	TUBA4A	tubulin, alpha 4a
												IPI00029266	1	SNRPE	small nuclear ribonucleoprotein polypeptide E	IPI00221089	1	RPS13	ribosomal protein S13	IPI00007750	1	TUBA4A	tubulin, alpha 4a	IPI00011654	4	TUBB	tubulin, beta
												IPI00020194	6	TAF15	TAF15 RNA polymerase II, TATA box binding protein (TBP)-associated factor, 68kDa	IPI00026271	3	RPS14	ribosomal protein S14	IPI00011654	2	TUBB	tubulin, beta	IPI00006510	1	TUBB1	tubulin, beta 1
												IPI00294619	12	TFG	TRK-fused gene	IPI00221091	1	RPS15A	ribosomal protein S15a	IPI00006510	2	TUBB1	tubulin, beta 1	IPI00007752	8	TUBB2C	tubulin, beta 2C
												IPI00305622	1	TGM1	transglutaminase 1 (K polypeptide epidermal type I, protein-glutamine-gamma-glutamyltransferase)	IPI00221092	2	RPS16	ribosomal protein S16	IPI00007752	5	TUBB2C	tubulin, beta 2C	IPI00031812	5	YBX1	Y box binding protein 1
												IPI00166768	4	TUBA1C	tubulin, alpha 1c	IPI00013296	5	RPS18	ribosomal protein S18	IPI00031812	3	YBX1	Y box binding protein 1	IPI00018146	1	YWHAQ	tyrosine 3-monooxygenase/tryptophan 5-monooxygenase activation protein, theta polypeptide
												IPI00007750	5	TUBA4A	tubulin, alpha 4a	IPI00013485	5	RPS2	ribosomal protein S2
												IPI00011654	5	TUBB	tubulin, beta	IPI00218606	1	RPS23	ribosomal protein S23
												IPI00006510	2	TUBB1	tubulin, beta 1	IPI00029750	1	RPS24	ribosomal protein S24
												IPI00007752	9	TUBB2C	tubulin, beta 2C	IPI00012750	3	RPS25	ribosomal protein S25
												IPI00418471	1	VIM	vimentin	IPI00176696	1	RPS26P10	ribosomal protein S26 pseudogene 10
												IPI00031812	2	YBX1	Y box binding protein 1	IPI00419880	4	RPS3A	ribosomal protein S3A
																IPI00217030	2	RPS4X	ribosomal protein S4, X-linked
																IPI00021840	2	RPS6	ribosomal protein S6
																IPI00216587	2	RPS8	ribosomal protein S8
																IPI00221088	5	RPS9	ribosomal protein S9
																IPI00215884	2	SFRS1	splicing factor, arginine/serine-rich 1 (splicing factor 2, alternate splicing factor)
																IPI00003377	2	SFRS7	splicing factor, arginine/serine-rich 7, 35kDa
																IPI00300886	1	SLC25A32	solute carrier family 25, member 32
																IPI00029822	18	SMARCA4	SWI/SNF related, matrix associated, actin dependent regulator of chromatin, subfamily a, member 4
																IPI00029695	2	SMARCB1	SWI/SNF related, matrix associated, actin dependent regulator of chromatin, subfamily b, member 1
																IPI00234252	14	SMARCC1	SWI/SNF related, matrix associated, actin dependent regulator of chromatin, subfamily c, member 1
																IPI00150057	3	SMARCC2	SWI/SNF related, matrix associated, actin dependent regulator of chromatin, subfamily c, member 2
																IPI00062599	3	SMARCD1	SWI/SNF related, matrix associated, actin dependent regulator of chromatin, subfamily d, member 1
																IPI00017669	4	SMARCE1	SWI/SNF related, matrix associated, actin dependent regulator of chromatin, subfamily e, member 1
																IPI00219483	11	SNRP70	small nuclear ribonucleoprotein 70kDa polypeptide (RNP antigen)
																IPI00219485	1	SNRP70	small nuclear ribonucleoprotein 70kDa polypeptide (RNP antigen)
																IPI00012382	7	SNRPA	small nuclear ribonucleoprotein polypeptide A
																IPI00027285	3	SNRPB	small nuclear ribonucleoprotein polypeptides B and B1
																IPI00013396	2	SNRPC	small nuclear ribonucleoprotein polypeptide C
																IPI00302850	1	SNRPD1	small nuclear ribonucleoprotein D1 polypeptide 16kDa
																IPI00017963	5	SNRPD2	small nuclear ribonucleoprotein D2 polypeptide 16.5kDa
																IPI00017964	2	SNRPD3	small nuclear ribonucleoprotein D3 polypeptide 18kDa
																IPI00029266	3	SNRPE	small nuclear ribonucleoprotein polypeptide E
																IPI00220528	1	SNRPF	small nuclear ribonucleoprotein polypeptide F
																IPI00016572	2	SNRPG	small nuclear ribonucleoprotein polypeptide G
																IPI00009032	1	SSB	Sjogren syndrome antigen B (autoantigen La)
																IPI00018140	1	SYNCRIP	synaptotagmin binding, cytoplasmic RNA interacting protein
																IPI00020194	8	TAF15	TAF15 RNA polymerase II, TATA box binding protein (TBP)-associated factor, 68kDa
																IPI00294619	15	TFG	TRK-fused gene
																IPI00385511	1	TNRC6B	trinucleotide repeat containing 6B
																IPI00011654	1	TUBB	tubulin, beta
																IPI00031812	4	YBX1	Y box binding protein 1
