# Supplementary material for: Proteomic analysis of HIV-1 Nef cellular binding partners reveals a role for exocyst complex proteins in mediating enhancement of intercellular nanotube formation
Source: Retrovirology. 2012 Jun 22;9:33. doi: 10.1186/1742-4690-9-33 (PMC3382630; doi:10.1186/1742-4690-9-33)
Supplement: Additional file 2: Table S2. — CompPASS statistical analysis of proteins detected via LC-MS/MS in negative control, wild-type Nef, and mutant Nef samples. All proteins detected via LC-MS/MS analysis of trichloroacetic acid-precipitated HA immunocomplexes from FACS-sorted or unsorted Jurkat cells transduced to express the denoted HA-tagged Nef or empty pHAGE vector are shown, grouped sequentially by descending DN-score (defined in the text and in [55]). “TSC” column lists the number of distinct peptides detected from a single protein. “Ratio” denotes the proportion of mass spectrometry datasets in the CompPASS database in which a given interactor was detected. Complete listing of proteins detected via mass spectrometry analysis with CompPASS statistics, listed sequentially by descending DN-score. [file 1742-4690-9-33-S2.xls]

## Sheet: Mukerji et al CompPASS analysis
Mukerji et al Supporting Table 2 - CompPASS statistical analysis of proteins detected via LC-MS/MS in negative control, wild-type Nef, and mutant Nef samples.
This file includes output statistics fromCompPASS merged run analysis for wild-type 5C Nef samples, followed by single run analyses for all 7 samples.
NOTE: "TSC" is actually number of unique peptides.
CompPASS analysis of wild-type 5C-Nef samples (Lanes 2 and 6) using merged run function
Original ProteinID	NCBI Symbol	NCBI GeneID	TSC	Ratio	S-score	DN-Score	Z-score	Descriptions
IPI00022449	DOCK2	1794	67	1/103	83.07	33.72	10.1	dedicator of cytokinesis 2---Isoform 2 of Dedicator of cytokinesis protein 2
IPI00059279	EXOC4	60412	5	1/103	22.69	9.21	10.1	exocyst complex component 4---15 kDa protein
IPI00219532	ELMO1	9844	4	1/103	20.3	8.24	10.1	engulfment and cell motility 1---Isoform 2 of Engulfment and cell motility protein 1
IPI00019427	EXOC1	55763	3	1/103	17.58	7.14	10.09	exocyst complex component 1---Isoform 2 of Exocyst complex component 1
IPI00783559	EXOC2	55770	3	1/103	17.58	7.14	10.09	exocyst complex component 2---Exocyst complex component 2
IPI00157734	EXOC3	11336	2	1/103	14.35	5.83	10.09	exocyst complex component 3---Isoform 2 of Exocyst complex component 3
IPI00217468	HIST1H1B	3009	1	1/103	10.15	4.12	10.05	histone cluster 1, H1b---Histone H1 gene (Fragment)
IPI00021857	APOC3	345	1	1/103	10.15	4.12	10.05	apolipoprotein C-III---Similar to Apolipoprotein C-III precursor
IPI00010400	PLCB3	5331	1	1/103	10.15	4.12	10.05	phospholipase C, beta 3 (phosphatidylinositol-specific)---Similar to phospholipase C, beta 3 (Fragment)
IPI00746684	NoSymbol	IPI00746684	1	1/103	10.15	4.12	10.05	Undefined
IPI00026197	IGKV4-1	28908	2	6/103	5.86	0.97	5.78	immunoglobulin kappa variable 4-1---(Similar to Ig kappa chain V-IV region STH)
IPI00384397	NoSymbol	IPI00384397	1	5/103	4.54	0.82	4.4	MYOSIN-REACTIVE IMMUNOGLOBULIN LIGHT CHAIN VARIABLE REGION (FRAGMENT).---(Interpro Description: Ig-like. )
IPI00419979	PAK2	5062	3	1/103	17.58	0.7	10.09	p21 (CDKN1A)-activated kinase 2---similar to p21-activated kinase 2
IPI00010270	RAC2	5880	2	1/103	14.35	0.57	10.09	ras-related C3 botulinum toxin substrate 2 (rho family, small GTP binding protein Rac2)---Ras-related C3 botulinum toxin substrate 2 precursor
IPI00828051	EXOC6	54536	1	1/103	10.15	0.41	10.05	exocyst complex component 6---EXOC6 protein
IPI00384401	NoSymbol	IPI00384401	1	1/103	10.15	0.41	10.05	Undefined
IPI00385143	NoSymbol	IPI00385143	1	1/103	10.15	0.41	10.05	Undefined
IPI00874030	NoSymbol	IPI00874030	1	1/103	10.15	0.41	10.05	Undefined
IPI00642705	ARID1A	8289	7	28/103	5.07	0.39	2.4	AT rich interactive domain 1A (SWI-like)---(SWI related protein)
IPI00234252	SMARCC1	6599	12	56/103	4.7	0.25	5.18	SWI/SNF related, matrix associated, actin dependent regulator of chromatin, subfamily c, member 1---(SWI/SNF-related matrix-associated actin-dependent regulator of chromatin subfamily C member 1)
IPI00456359	ATXN2L	11273	1	3/103	5.86	0.23	0.67	ataxin 2-like---(Isoform 1 of Ataxin-2-like protein)
IPI00017669	SMARCE1	6605	2	27/103	2.76	0.22	1.55	SWI/SNF related, matrix associated, actin dependent regulator of chromatin, subfamily e, member 1---(Isoform 1 of SWI/SNF-related matrix-associated actin-dependent regulator of chromatin subfamily E member 1)
IPI00029822	SMARCA4	6597	10	66/103	3.95	0.2	1.41	SWI/SNF related, matrix associated, actin dependent regulator of chromatin, subfamily a, member 4---(SMARCA4 isoform 2)
IPI00003627	ACTL6A	86	4	41/103	3.17	0.2	1.38	actin-like 6A---(Isoform 1 of Actin-like protein 6A)
IPI00027252	PHB2	11331	1	6/103	4.14	0.17	1.34	prohibitin 2---(Prohibitin-2)
IPI00419373	HNRPA3	220988	8	79/103	3.23	0.15	3.47	heterogeneous nuclear ribonucleoprotein A3---(Isoform 1 of Heterogeneous nuclear ribonucleoprotein A3)
IPI00783872	GPIAP1	4076	4	54/103	2.76	0.15	0.32	GPI-anchored membrane protein 1---(GPI-anchored membrane protein 1)
IPI00419880	RPS3A	6189	2	15/103	3.71	0.15	0.88	ribosomal protein S3A---(40S ribosomal protein S3a)
IPI00008603	ACTA2	59	4	58/103	2.67	0.14	0.81	actin, alpha 2, smooth muscle, aorta---(Actin, aortic smooth muscle)
IPI00029695	SMARCB1	6598	2	16/103	3.59	0.14	1.89	SWI/SNF related, matrix associated, actin dependent regulator of chromatin, subfamily b, member 1---(Isoform A of SWI/SNF-related matrix-associated actin-dependent regulator of chromatin subfamily B member 1)
IPI00062599	SMARCD1	6602	2	16/103	3.59	0.14	1.55	SWI/SNF related, matrix associated, actin dependent regulator of chromatin, subfamily d, member 1---(Isoform 1 of SWI/SNF-related matrix-associated actin-dependent regulator of chromatin subfamily D member 1)
IPI00294619	TFG	10342	11	103/103	3.32	0.13	-1.69	TRK-fused gene---(Protein TFG)
IPI00013174	RBM14	10432	8	75/103	3.31	0.13	0.61	RNA binding motif protein 14---(Isoform 1 of RNA-binding protein 14)
IPI00013070	HNRPUL1	11100	11	103/103	3.32	0.13	-1.36	heterogeneous nuclear ribonucleoprotein U-like 1---(Isoform 1 of Heterogeneous nuclear ribonucleoprotein U-like protein 1)
IPI00221354	FUS	2521	9	103/103	3	0.12	-1.16	fusion (involved in t(12;16) in malignant liposarcoma)---(Isoform Short of RNA-binding protein FUS)
IPI00007752	TUBB2C	10383	8	103/103	2.83	0.11	-1.29	tubulin, beta 2C---(Tubulin beta-2C chain)
IPI00844578	DHX9	1660	8	102/103	2.84	0.11	-1.33	DEAH (Asp-Glu-Ala-His) box polypeptide 9---(ATP-dependent RNA helicase A)
IPI00008524	PABPC1	26986	7	102/103	2.66	0.11	-1.45	poly(A) binding protein, cytoplasmic 1---(Isoform 1 of Polyadenylate-binding protein 1)
IPI00219483	SNRP70	6625	7	101/103	2.67	0.11	-0.7	small nuclear ribonucleoprotein 70kDa polypeptide (RNP antigen)---(Isoform 4 of U1 small nuclear ribonucleoprotein 70 kDa)
IPI00020194	TAF15	8148	8	103/103	2.83	0.11	0.15	TAF15 RNA polymerase II, TATA box binding protein (TBP)-associated factor, 68kDa---(Isoform Short of TATA-binding protein-associated factor 2N)
IPI00009057	G3BP2	9908	1	36/103	1.69	0.11	-0.06	GTPase activating protein (SH3 domain) binding protein 2---(Isoform A of Ras GTPase-activating protein-binding protein 2)
IPI00215637	DDX3X	1654	6	103/103	2.45	0.1	-1.66	DEAD (Asp-Glu-Ala-Asp) box polypeptide 3, X-linked---(ATP-dependent RNA helicase DDX3X)
IPI00017617	DDX5	1655	6	102/103	2.46	0.1	-1.22	DEAD (Asp-Glu-Ala-Asp) box polypeptide 5---(Probable ATP-dependent RNA helicase DDX5)
IPI00374260	LOC284393	284393	1	17/103	2.46	0.1	0.9	similar to ribosomal protein L10---(similar to ribosomal protein L10 isoform 1)
IPI00396378	HNRPA2B1	3181	5	103/103	2.24	0.09	-1.54	heterogeneous nuclear ribonucleoprotein A2/B1---(Isoform B1 of Heterogeneous nuclear ribonucleoproteins A2/B1)
IPI00479217	HNRPU	3192	5	100/103	2.27	0.09	-1.14	heterogeneous nuclear ribonucleoprotein U (scaffold attachment factor A)---(Heterogeneous nuclear ribonucleoprotein U)
IPI00176692	hCG_2023776	402562	4	96/103	2.07	0.09	-0.28	hCG2023776---(similar to Heterogeneous nuclear ribonucleoprotein A1)
IPI00012382	SNRPA	6626	2	68/103	1.74	0.09	-0.48	small nuclear ribonucleoprotein polypeptide A---(U1 small nuclear ribonucleoprotein A)
IPI00009841	EWSR1	2130	4	101/103	2.02	0.08	-0.94	Ewing sarcoma breakpoint region 1---(CDNA FLJ31747 fis, clone NT2RI2007377, highly similar to RNA-BINDING PROTEIN EWS)
IPI00003865	HSPA8	3312	4	103/103	2	0.08	-2.3	heat shock 70kDa protein 8---(Isoform 1 of Heat shock cognate 71 kDa protein)
IPI00382470	HSP90AA1	3320	2	70/103	1.72	0.08	-0.29	heat shock protein 90kDa alpha (cytosolic), class A member 1---(Heat shock protein HSP 90-alpha 2)
IPI00176696	RPS26P10	401470	1	27/103	1.95	0.08	1.23	ribosomal protein S26 pseudogene 10---(similar to 40S ribosomal protein S26)
IPI00031812	YBX1	4904	2	72/103	1.69	0.08	-0.07	Y box binding protein 1---(Nuclease sensitive element-binding protein 1)
IPI00006932	LUC7L2	51631	1	52/103	1.41	0.08	-0.32	LUC7-like 2 (S. cerevisiae)---(Isoform 1 of Putative RNA-binding protein Luc7-like 2)
IPI00013485	RPS2	6187	4	94/103	2.09	0.08	-0.78	ribosomal protein S2---(40S ribosomal protein S2)
IPI00013296	RPS18	6222	3	90/103	1.85	0.08	-0.87	ribosomal protein S18---(40S ribosomal protein S18)
IPI00007750	TUBA4A	7277	4	102/103	2.01	0.08	-1.02	tubulin, alpha 4a---(Tubulin alpha-1 chain)
IPI00011913	HNRPA0	10949	2	82/103	1.58	0.07	-0.27	heterogeneous nuclear ribonucleoprotein A0---(Heterogeneous nuclear ribonucleoprotein A0)
IPI00293655	DDX1	1653	3	98/103	1.78	0.07	-1.1	DEAD (Asp-Glu-Ala-Asp) box polypeptide 1---(ATP-dependent RNA helicase DDX1)
IPI00011654	TUBB	203068	3	102/103	1.74	0.07	-1.03	tubulin, beta---(Tubulin beta chain)
IPI00013877	HNRPH3	3189	3	103/103	1.73	0.07	-1.48	heterogeneous nuclear ribonucleoprotein H3 (2H9)---(Isoform 1 of Heterogeneous nuclear ribonucleoprotein H3)
IPI00003269	DKFZp686D0972	345651	2	87/103	1.54	0.07	-0.15	similar to RIKEN cDNA 4732495G21 gene---(hypothetical protein LOC345651)
IPI00550689	C22orf28	51493	3	101/103	1.75	0.07	-1.11	chromosome 22 open reading frame 28---(UPF0027 protein C22orf28)
IPI00023322	DPF2	5977	1	38/103	1.65	0.07	0.57	D4, zinc and double PHD fingers family 2---(Zinc-finger protein ubi-d4)
IPI00021439	ACTB	60	2	81/103	1.59	0.07	-0.3	actin, beta---(Actin, cytoplasmic 1)
IPI00016572	SNRPG	6637	2	89/103	1.52	0.07	-0.61	small nuclear ribonucleoprotein polypeptide G---(Small nuclear ribonucleoprotein G)
IPI00011274	HNRPDL	9987	3	94/103	1.81	0.07	-0.87	heterogeneous nuclear ribonucleoprotein D-like---(heterogeneous nuclear ribonucleoprotein D-like)
IPI00012442	G3BP1	10146	1	42/103	1.57	0.06	-0.14	GTPase activating protein (SH3 domain) binding protein 1---(Ras GTPase-activating protein-binding protein 1)
IPI00217465	HIST1H1C	3006	2	94/103	1.48	0.06	-1.04	histone cluster 1, H1c---(Histone H1.2)
IPI00003881	HNRPF	3185	2	103/103	1.41	0.06	-1.98	heterogeneous nuclear ribonucleoprotein F---(Heterogeneous nuclear ribonucleoprotein F)
IPI00013881	HNRPH1	3187	2	103/103	1.41	0.06	-1.35	heterogeneous nuclear ribonucleoprotein H1 (H)---(Heterogeneous nuclear ribonucleoprotein H)
IPI00216049	HNRPK	3190	2	103/103	1.41	0.06	-2.15	heterogeneous nuclear ribonucleoprotein K---(Isoform 1 of Heterogeneous nuclear ribonucleoprotein K)
IPI00003362	HSPA5	3309	2	103/103	1.41	0.06	-1.81	heat shock 70kDa protein 5 (glucose-regulated protein, 78kDa)---(HSPA5 protein)
IPI00444262	NCL	4691	2	101/103	1.43	0.06	-1.69	nucleolin---(CDNA FLJ45706 fis, clone FEBRA2028457, highly similar to Nucleolin)
IPI00003918	RPL4	6124	2	101/103	1.43	0.06	-1.33	ribosomal protein L4---(60S ribosomal protein L4)
IPI00329389	RPL6	6128	2	97/103	1.46	0.06	-1.36	ribosomal protein L6---(60S ribosomal protein L6)
IPI00012772	RPL8	6132	2	86/103	1.55	0.06	-0.69	ribosomal protein L8---(60S ribosomal protein L8)
IPI00008529	RPLP2	6181	2	103/103	1.41	0.06	-1.51	ribosomal protein, large, P2---(60S acidic ribosomal protein P2)
IPI00011253	RPS3	6188	2	102/103	1.42	0.06	-1.57	ribosomal protein S3---(40S ribosomal protein S3)
IPI00021840	RPS6	6194	2	81/103	1.59	0.06	-0.5	ribosomal protein S6---(40S ribosomal protein S6)
IPI00302850	SNRPD1	6632	2	102/103	1.42	0.06	-1.83	small nuclear ribonucleoprotein D1 polypeptide 16kDa---(Small nuclear ribonucleoprotein Sm D1)
IPI00017964	SNRPD3	6634	2	98/103	1.45	0.06	-0.74	small nuclear ribonucleoprotein D3 polypeptide 18kDa---(Small nuclear ribonucleoprotein Sm D3)
IPI00220528	SNRPF	6636	1	46/103	1.5	0.06	0.31	small nuclear ribonucleoprotein polypeptide F---(Small nuclear ribonucleoprotein F)
IPI00006510	TUBB1	81027	2	93/103	1.49	0.06	-1.03	tubulin, beta 1---(Tubulin beta-1 chain)
IPI00166768	TUBA1C	84790	2	103/103	1.41	0.06	-1	tubulin, alpha 1c---(TUBA1C protein)
IPI00031801	CSDA	8531	2	100/103	1.44	0.06	-1.09	cold shock domain protein A---(Isoform 1 of DNA-binding protein A)
IPI00745433	EIF2C2	27161	1	72/103	1.2	0.05	-0.76	eukaryotic translation initiation factor 2C, 2---(eukaryotic translation initiation factor 2C, 2)
IPI00292537	NFKB1	4790	1	65/103	1.26	0.05	-0.59	nuclear factor of kappa light polypeptide gene enhancer in B-cells 1 (p105)---(Isoform 2 of Nuclear factor NF-kappa-B p105 subunit)
IPI00012074	HNRPR	10236	1	87/103	1.09	0.04	-0.97	heterogeneous nuclear ribonucleoprotein R---(Heterogeneous nuclear ribonucleoprotein R)
IPI00023785	DDX17	10521	1	96/103	1.04	0.04	-1.54	DEAD (Asp-Glu-Ala-Asp) box polypeptide 17---(Isoform 1 of Probable ATP-dependent RNA helicase DDX17)
IPI00304612	RPL13A	23521	1	82/103	1.12	0.04	-0.86	ribosomal protein L13a---(60S ribosomal protein L13a)
IPI00215965	HNRPA1	3178	1	103/103	1	0.04	-1.41	heterogeneous nuclear ribonucleoprotein A1---(Isoform A1-B of Heterogeneous nuclear ribonucleoprotein A1)
IPI00011134	HSPA7	3311	1	103/103	1	0.04	-2.21	heat shock 70kDa protein 7 (HSP70B)---(Heat shock 70 kDa protein 7 (Fragment))
IPI00247583	RPL21	6144	1	94/103	1.05	0.04	-1.16	ribosomal protein L21---(60S ribosomal protein L21)
IPI00026302	RPL31	6160	1	91/103	1.06	0.04	-0.9	ribosomal protein L31---(60S ribosomal protein L31)
IPI00008530	RPLP0	6175	1	102/103	1	0.04	-1.45	ribosomal protein, large, P0---(60S acidic ribosomal protein P0)
IPI00026271	RPS14	6208	1	91/103	1.06	0.04	-1.07	ribosomal protein S14---(40S ribosomal protein S14)
IPI00221091	RPS15A	6210	1	86/103	1.09	0.04	-0.96	ribosomal protein S15a---(40S ribosomal protein S15a)
IPI00012493	RPS20	6224	1	96/103	1.04	0.04	-1.51	ribosomal protein S20---(40S ribosomal protein S20)
IPI00003377	SFRS7	6432	1	83/103	1.11	0.04	-0.94	splicing factor, arginine/serine-rich 7, 35kDa---(Isoform 1 of Splicing factor, arginine/serine-rich 7)
IPI00017963	SNRPD2	6633	1	85/103	1.1	0.04	-1.01	small nuclear ribonucleoprotein D2 polypeptide 16.5kDa---(Small nuclear ribonucleoprotein Sm D2)
IPI00052885	LOC729611	729611	1	92/103	1.06	0.04	-0.4	similar to 60S ribosomal protein L29 (Cell surface heparin-binding protein HIP)---(similar to 60S ribosomal protein L29)
7 Single-sample CompPASS analyses:
Lane 1: pHAGE_FACS
Original ProteinID	NCBI Symbol	NCBI GeneID	TSC	Ratio	S-score	DN-Score	Z-score	Descriptions
IPI00012074	HNRPR	10236	1	163/205	1.12	0.04	-0.9	heterogeneous nuclear ribonucleoprotein R---(Heterogeneous nuclear ribonucleoprotein R)
IPI00294619	TFG	10342	8	205/205	2.83	0.11	-1.87	TRK-fused gene---(Protein TFG)
IPI00007752	TUBB2C	10383	5	203/205	2.25	0.09	-1.47	tubulin, beta 2C---(Tubulin beta-2C chain)
IPI00013174	RBM14	10432	4	131/205	2.5	0.1	-0.13	RNA binding motif protein 14---(Isoform 1 of RNA-binding protein 14)
IPI00011913	HNRPA0	10949	2	144/205	1.69	0.07	-0.1	heterogeneous nuclear ribonucleoprotein A0---(Heterogeneous nuclear ribonucleoprotein A0)
IPI00027252	PHB2	11331	1	6/205	5.85	0.23	2.01	prohibitin 2---(Prohibitin-2)
IPI00398625	RPTN	126638	1	12/205	4.13	0.17	1.53	repetin---(Hornerin)
IPI00293655	DDX1	1653	2	180/205	1.51	0.06	-1.11	DEAD (Asp-Glu-Ala-Asp) box polypeptide 1---(ATP-dependent RNA helicase DDX1)
IPI00215637	DDX3X	1654	4	205/205	2	0.08	-1.84	DEAD (Asp-Glu-Ala-Asp) box polypeptide 3, X-linked---(ATP-dependent RNA helicase DDX3X)
IPI00017617	DDX5	1655	3	202/205	1.74	0.07	-1.62	DEAD (Asp-Glu-Ala-Asp) box polypeptide 5---(Probable ATP-dependent RNA helicase DDX5)
IPI00844578	DHX9	1660	3	200/205	1.75	0.07	-1.63	DEAH (Asp-Glu-Ala-His) box polypeptide 9---(ATP-dependent RNA helicase A)
IPI00022449	DOCK2	1794	60	1/205	110.91	4.44	14.25	dedicator of cytokinesis 2---Isoform 2 of Dedicator of cytokinesis protein 2
IPI00011654	TUBB	203068	4	202/205	2.01	0.08	-0.89	tubulin, beta---(Tubulin beta chain)
IPI00009841	EWSR1	2130	2	198/205	1.44	0.06	-1.29	Ewing sarcoma breakpoint region 1---(CDNA FLJ31747 fis, clone NT2RI2007377, highly similar to RNA-BINDING PROTEIN EWS)
IPI00419373	HNRPA3	220988	8	144/205	3.37	0.13	3.6	heterogeneous nuclear ribonucleoprotein A3---(Isoform 1 of Heterogeneous nuclear ribonucleoprotein A3)
IPI00221354	FUS	2521	9	204/205	3.01	0.12	-1.14	fusion (involved in t(12;16) in malignant liposarcoma)---(Isoform Short of RNA-binding protein FUS)
IPI00174442	FAM98A	25940	1	113/205	1.35	0.05	-0.32	family with sequence similarity 98, member A---(Protein FAM98A)
IPI00008524	PABPC1	26986	7	202/205	2.67	0.11	-1.44	poly(A) binding protein, cytoplasmic 1---(Isoform 1 of Polyadenylate-binding protein 1)
IPI00026197	IGKV4-1	28908	2	7/205	7.65	0.31	6.66	immunoglobulin kappa variable 4-1---(Similar to Ig kappa chain V-IV region STH)
IPI00217465	HIST1H1C	3006	4	176/205	2.16	0.09	-0.29	histone cluster 1, H1c---(Histone H1.2)
IPI00217468	HIST1H1B	3009	1	1/205	14.32	0.57	14.25	histone cluster 1, H1b---Histone H1 gene (Fragment)
IPI00215965	HNRPA1	3178	2	202/205	1.42	0.06	-1.11	heterogeneous nuclear ribonucleoprotein A1---(Isoform A1-B of Heterogeneous nuclear ribonucleoprotein A1)
IPI00396378	HNRPA2B1	3181	4	205/205	2	0.08	-1.57	heterogeneous nuclear ribonucleoprotein A2/B1---(HNRPA2B1 protein)
IPI00028888	HNRPD	3184	1	201/205	1.01	0.04	-1.35	heterogeneous nuclear ribonucleoprotein D (AU-rich element RNA binding protein 1, 37kDa)---(Isoform 1 of Heterogeneous nuclear ribonucleoprotein D0)
IPI00003881	HNRPF	3185	2	205/205	1.41	0.06	-1.9	heterogeneous nuclear ribonucleoprotein F---(Heterogeneous nuclear ribonucleoprotein F)
IPI00013881	HNRPH1	3187	2	205/205	1.41	0.06	-1.31	heterogeneous nuclear ribonucleoprotein H1 (H)---(Heterogeneous nuclear ribonucleoprotein H)
IPI00013877	HNRPH3	3189	5	201/205	2.26	0.09	-0.85	heterogeneous nuclear ribonucleoprotein H3 (2H9)---(Isoform 1 of Heterogeneous nuclear ribonucleoprotein H3)
IPI00216049	HNRPK	3190	2	205/205	1.41	0.06	-2.09	heterogeneous nuclear ribonucleoprotein K---(Isoform 1 of Heterogeneous nuclear ribonucleoprotein K)
IPI00027834	HNRPL	3191	1	145/205	1.19	0.05	-0.75	heterogeneous nuclear ribonucleoprotein L---(heterogeneous nuclear ribonucleoprotein L isoform a)
IPI00479217	HNRPU	3192	4	196/205	2.05	0.08	-1.21	heterogeneous nuclear ribonucleoprotein U (scaffold attachment factor A)---(Heterogeneous nuclear ribonucleoprotein U)
IPI00011134	HSPA7	3311	1	204/205	1	0.04	-1.95	heat shock 70kDa protein 7 (HSP70B)---(Heat shock 70 kDa protein 7 (Fragment))
IPI00003865	HSPA8	3312	3	205/205	1.73	0.07	-2.39	heat shock 70kDa protein 8---(Isoform 1 of Heat shock cognate 71 kDa protein)
IPI00382470	HSP90AA1	3320	1	124/205	1.29	0.05	-0.38	heat shock protein 90kDa alpha (cytosolic), class A member 1---(Heat shock protein HSP 90-alpha 2)
IPI00021857	APOC3	345	1	1/205	14.32	0.57	14.25	apolipoprotein C-III---Similar to Apolipoprotein C-III precursor
IPI00003269	DKFZp686D0972	345651	1	149/205	1.17	0.05	-0.48	similar to RIKEN cDNA 4732495G21 gene---(hypothetical protein LOC345651)
IPI00017592	LETM1	3954	1	1/205	14.32	0.57	14.25	leucine zipper-EF-hand containing transmembrane protein 1---Leucine zipper-EF-hand-containing transmembrane protein 1, mitochondrial precursor
IPI00176692	hCG_2023776	402562	3	183/205	1.83	0.07	-0.56	hCG2023776---(similar to Heterogeneous nuclear ribonucleoprotein A1)
IPI00783872	GPIAP1	4076	3	80/205	2.77	0.11	0.25	GPI-anchored membrane protein 1---(GPI-anchored membrane protein 1)
IPI00444262	NCL	4691	1	200/205	1.01	0.04	-1.74	nucleolin---(NCL protein)
IPI00031812	YBX1	4904	2	111/205	1.92	0.08	0.14	Y box binding protein 1---(Nuclease sensitive element-binding protein 1)
IPI00006932	LUC7L2	51631	1	82/205	1.58	0.06	-0.15	LUC7-like 2 (S. cerevisiae)---(Isoform 1 of Putative RNA-binding protein Luc7-like 2)
IPI00010271	RAC1	5879	2	1/205	20.25	0.81	14.25	ras-related C3 botulinum toxin substrate 1 (rho family, small GTP binding protein Rac1)---ras-related C3 botulinum toxin substrate 1 isoform Rac1c
IPI00010270	RAC2	5880	2	1/205	20.25	0.81	14.25	ras-related C3 botulinum toxin substrate 2 (rho family, small GTP binding protein Rac2)---Ras-related C3 botulinum toxin substrate 2 precursor
IPI00008603	ACTA2	59	4	87/205	3.07	0.12	1.01	actin, alpha 2, smooth muscle, aorta---(Actin, aortic smooth muscle)
IPI00023322	DPF2	5977	4	57/205	3.79	0.15	4.97	D4, zinc and double PHD fingers family 2---(Zinc-finger protein ubi-d4)
IPI00021439	ACTB	60	2	132/205	1.76	0.07	-0.13	actin, beta---(Actin, cytoplasmic 1)
IPI00003918	RPL4	6124	1	184/205	1.06	0.04	-1.33	ribosomal protein L4---(60S ribosomal protein L4)
IPI00026271	RPS14	6208	1	168/205	1.1	0.04	-0.86	ribosomal protein S14---(40S ribosomal protein S14)
IPI00029822	SMARCA4	6597	10	108/205	4.36	0.17	1.53	SWI/SNF related, matrix associated, actin dependent regulator of chromatin, subfamily a, member 4---(SMARCA4 isoform 2)
IPI00234252	SMARCC1	6599	10	89/205	4.8	0.19	5	SWI/SNF related, matrix associated, actin dependent regulator of chromatin, subfamily c, member 1---(SWI/SNF-related matrix-associated actin-dependent regulator of chromatin subfamily C member 1)
IPI00150057	SMARCC2	6601	2	88/205	2.16	0.09	0.17	SWI/SNF related, matrix associated, actin dependent regulator of chromatin, subfamily c, member 2---(Isoform 2 of SWI/SNF-related matrix-associated actin-dependent regulator of chromatin subfamily C member 2)
IPI00062599	SMARCD1	6602	4	19/205	6.57	0.26	4.6	SWI/SNF related, matrix associated, actin dependent regulator of chromatin, subfamily d, member 1---(Isoform 1 of SWI/SNF-related matrix-associated actin-dependent regulator of chromatin subfamily D member 1)
IPI00017669	SMARCE1	6605	2	36/205	3.37	0.13	1.83	SWI/SNF related, matrix associated, actin dependent regulator of chromatin, subfamily e, member 1---(Isoform 1 of SWI/SNF-related matrix-associated actin-dependent regulator of chromatin subfamily E member 1)
IPI00219483	SNRP70	6625	7	196/205	2.71	0.11	-0.6	small nuclear ribonucleoprotein 70kDa polypeptide (RNP antigen)---(Isoform 4 of U1 small nuclear ribonucleoprotein 70 kDa)
IPI00012382	SNRPA	6626	5	114/205	3	0.12	0.41	small nuclear ribonucleoprotein polypeptide A---(U1 small nuclear ribonucleoprotein A)
IPI00027285	SNRPB	6628	1	170/205	1.1	0.04	-1.21	small nuclear ribonucleoprotein polypeptides B and B1---(Isoform SM-B-prime of Small nuclear ribonucleoprotein-associated proteins B and B-prime)
IPI00017963	SNRPD2	6633	2	150/205	1.65	0.07	-0.59	small nuclear ribonucleoprotein D2 polypeptide 16.5kDa---(Small nuclear ribonucleoprotein Sm D2)
IPI00029266	SNRPE	6635	2	176/205	1.53	0.06	-0.64	small nuclear ribonucleoprotein polypeptide E---(Small nuclear ribonucleoprotein E)
IPI00220528	SNRPF	6636	1	75/205	1.65	0.07	0.51	small nuclear ribonucleoprotein polypeptide F---(Small nuclear ribonucleoprotein F)
IPI00007750	TUBA4A	7277	1	201/205	1.01	0.04	-1.23	tubulin, alpha 4a---(Tubulin alpha-1 chain)
IPI00020194	TAF15	8148	8	202/205	2.85	0.11	0.2	TAF15 RNA polymerase II, TATA box binding protein (TBP)-associated factor, 68kDa---(Isoform Short of TATA-binding protein-associated factor 2N)
IPI00642705	ARID1A	8289	4	40/205	4.53	0.18	1.49	AT rich interactive domain 1A (SWI-like)---(SWI related protein)
IPI00166768	TUBA1C	84790	3	202/205	1.74	0.07	-0.74	tubulin, alpha 1c---(TUBA1C protein)
IPI00003627	ACTL6A	86	6	64/205	4.38	0.18	2.57	actin-like 6A---(Isoform 1 of Actin-like protein 6A)
IPI00163505	RBM39	9584	1	64/205	1.79	0.07	0.05	RNA binding motif protein 39---(Isoform 1 of RNA-binding protein 39)
IPI00219532	ELMO1	9844	7	1/205	37.88	1.52	14.25	engulfment and cell motility 1---Isoform 2 of Engulfment and cell motility protein 1
IPI00009057	G3BP2	9908	1	47/205	2.09	0.08	-0.02	GTPase activating protein (SH3 domain) binding protein 2---(Isoform A of Ras GTPase-activating protein-binding protein 2)
IPI00180956	NoSymbol	IPI00180956	1	99/205	1.44	0.06	-0.14	49 KDA PROTEIN.---(Interpro Description: IF. )
IPI00384397	NoSymbol	IPI00384397	1	5/205	6.4	0.26	6.31	MYOSIN-REACTIVE IMMUNOGLOBULIN LIGHT CHAIN VARIABLE REGION (FRAGMENT).---(Interpro Description: Ig-like. )
IPI00746684	NoSymbol	IPI00746684	1	1/205	14.32	0.57	14.25	Undefined
Lane 2: 5C_FACS
Original ProteinID	NCBI Symbol	NCBI GeneID	TSC	Ratio	S-score	DN-Score	Z-score	Descriptions
IPI00022449	DOCK2	1794	70	1/205	119.79	4.79	14.25	dedicator of cytokinesis 2---Isoform 2 of Dedicator of cytokinesis protein 2
IPI00059279	EXOC4	60412	6	1/205	35.07	1.4	14.25	exocyst complex component 4---15 kDa protein
IPI00219532	ELMO1	9844	5	1/205	32.02	1.28	14.25	engulfment and cell motility 1---Isoform 2 of Engulfment and cell motility protein 1
IPI00157734	EXOC3	11336	3	1/205	24.8	0.99	14.25	exocyst complex component 3---Isoform 2 of Exocyst complex component 3
IPI00019427	EXOC1	55763	3	1/205	24.8	0.99	14.25	exocyst complex component 1---Isoform 2 of Exocyst complex component 1
IPI00783559	EXOC2	55770	3	1/205	24.8	0.99	14.25	exocyst complex component 2---Exocyst complex component 2
IPI00010270	RAC2	5880	2	1/205	20.25	0.81	14.25	ras-related C3 botulinum toxin substrate 2 (rho family, small GTP binding protein Rac2)---Ras-related C3 botulinum toxin substrate 2 precursor
IPI00217468	HIST1H1B	3009	1	1/205	14.32	0.57	14.25	histone cluster 1, H1b---Histone H1 gene (Fragment)
IPI00021857	APOC3	345	1	1/205	14.32	0.57	14.25	apolipoprotein C-III---Similar to Apolipoprotein C-III precursor
IPI00010400	PLCB3	5331	1	1/205	14.32	0.57	14.25	phospholipase C, beta 3 (phosphatidylinositol-specific)---Similar to phospholipase C, beta 3 (Fragment)
IPI00828051	EXOC6	54536	1	1/205	14.32	0.57	14.25	exocyst complex component 6---EXOC6 protein
IPI00384401	NoSymbol	IPI00384401	1	1/205	14.32	0.57	14.25	Undefined
IPI00746684	NoSymbol	IPI00746684	1	1/205	14.32	0.57	14.25	Undefined
IPI00026197	IGKV4-1	28908	2	7/205	7.65	0.31	6.66	immunoglobulin kappa variable 4-1---(Similar to Ig kappa chain V-IV region STH)
IPI00384397	NoSymbol	IPI00384397	1	5/205	6.4	0.26	6.31	MYOSIN-REACTIVE IMMUNOGLOBULIN LIGHT CHAIN VARIABLE REGION (FRAGMENT).---(Interpro Description: Ig-like. )
IPI00027252	PHB2	11331	1	6/205	5.85	0.23	2.01	prohibitin 2---(Prohibitin-2)
IPI00234252	SMARCC1	6599	14	89/205	5.68	0.23	6.81	SWI/SNF related, matrix associated, actin dependent regulator of chromatin, subfamily c, member 1---(SWI/SNF-related matrix-associated actin-dependent regulator of chromatin subfamily C member 1)
IPI00642705	ARID1A	8289	6	40/205	5.55	0.22	2.39	AT rich interactive domain 1A (SWI-like)---(SWI related protein)
IPI00017669	SMARCE1	6605	4	36/205	4.77	0.19	3.94	SWI/SNF related, matrix associated, actin dependent regulator of chromatin, subfamily e, member 1---(Isoform 1 of SWI/SNF-related matrix-associated actin-dependent regulator of chromatin subfamily E member 1)
IPI00029822	SMARCA4	6597	9	108/205	4.13	0.17	1.3	SWI/SNF related, matrix associated, actin dependent regulator of chromatin, subfamily a, member 4---(SMARCA4 isoform 2)
IPI00003627	ACTL6A	86	5	64/205	4	0.16	2.06	actin-like 6A---(Isoform 1 of Actin-like protein 6A)
IPI00419373	HNRPA3	220988	9	144/205	3.58	0.14	4.14	heterogeneous nuclear ribonucleoprotein A3---(Isoform 1 of Heterogeneous nuclear ribonucleoprotein A3)
IPI00294619	TFG	10342	10	205/205	3.16	0.13	-1.76	TRK-fused gene---(Protein TFG)
IPI00007752	TUBB2C	10383	11	203/205	3.33	0.13	-1.07	tubulin, beta 2C---(Tubulin beta-2C chain)
IPI00221354	FUS	2521	9	204/205	3.01	0.12	-1.14	fusion (involved in t(12;16) in malignant liposarcoma)---(Isoform Short of RNA-binding protein FUS)
IPI00008603	ACTA2	59	4	87/205	3.07	0.12	1.01	actin, alpha 2, smooth muscle, aorta---(Actin, aortic smooth muscle)
IPI00020194	TAF15	8148	7	202/205	2.67	0.11	-0.09	TAF15 RNA polymerase II, TATA box binding protein (TBP)-associated factor, 68kDa---(Isoform Short of TATA-binding protein-associated factor 2N)
IPI00007750	TUBA4A	7277	6	201/205	2.47	0.1	-0.85	tubulin, alpha 4a---(Tubulin alpha-1 chain)
IPI00396378	HNRPA2B1	3181	5	205/205	2.24	0.09	-1.49	heterogeneous nuclear ribonucleoprotein A2/B1---(HNRPA2B1 protein)
IPI00783872	GPIAP1	4076	2	80/205	2.26	0.09	0.04	GPI-anchored membrane protein 1---(GPI-anchored membrane protein 1)
IPI00219483	SNRP70	6625	5	196/205	2.29	0.09	-0.98	small nuclear ribonucleoprotein 70kDa polypeptide (RNP antigen)---(Isoform 4 of U1 small nuclear ribonucleoprotein 70 kDa)
IPI00011654	TUBB	203068	4	202/205	2.01	0.08	-0.89	tubulin, beta---(Tubulin beta chain)
IPI00009841	EWSR1	2130	4	198/205	2.04	0.08	-0.88	Ewing sarcoma breakpoint region 1---(CDNA FLJ31747 fis, clone NT2RI2007377, highly similar to RNA-BINDING PROTEIN EWS)
IPI00013877	HNRPH3	3189	4	201/205	2.02	0.08	-1.1	heterogeneous nuclear ribonucleoprotein H3 (2H9)---(Isoform 1 of Heterogeneous nuclear ribonucleoprotein H3)
IPI00003865	HSPA8	3312	4	205/205	2	0.08	-2.35	heat shock 70kDa protein 8---(Isoform 1 of Heat shock cognate 71 kDa protein)
IPI00176692	hCG_2023776	402562	4	183/205	2.12	0.08	-0.17	hCG2023776---(similar to Heterogeneous nuclear ribonucleoprotein A1)
IPI00023322	DPF2	5977	1	57/205	1.9	0.08	0.91	D4, zinc and double PHD fingers family 2---(Zinc-finger protein ubi-d4)
IPI00012382	SNRPA	6626	2	114/205	1.9	0.08	-0.34	small nuclear ribonucleoprotein polypeptide A---(U1 small nuclear ribonucleoprotein A)
IPI00009057	G3BP2	9908	1	47/205	2.09	0.08	-0.02	GTPase activating protein (SH3 domain) binding protein 2---(Isoform A of Ras GTPase-activating protein-binding protein 2)
IPI00011274	HNRPDL	9987	3	172/205	1.89	0.08	-0.65	heterogeneous nuclear ribonucleoprotein D-like---(heterogeneous nuclear ribonucleoprotein D-like)
IPI00017617	DDX5	1655	3	202/205	1.74	0.07	-1.62	DEAD (Asp-Glu-Ala-Asp) box polypeptide 5---(Probable ATP-dependent RNA helicase DDX5)
IPI00008524	PABPC1	26986	3	202/205	1.74	0.07	-1.81	poly(A) binding protein, cytoplasmic 1---(Isoform 1 of Polyadenylate-binding protein 1)
IPI00479217	HNRPU	3192	3	196/205	1.77	0.07	-1.31	heterogeneous nuclear ribonucleoprotein U (scaffold attachment factor A)---(Heterogeneous nuclear ribonucleoprotein U)
IPI00003269	DKFZp686D0972	345651	2	149/205	1.66	0.07	0.05	similar to RIKEN cDNA 4732495G21 gene---(hypothetical protein LOC345651)
IPI00021439	ACTB	60	2	132/205	1.76	0.07	-0.13	actin, beta---(Actin, cytoplasmic 1)
IPI00166768	TUBA1C	84790	3	202/205	1.74	0.07	-0.74	tubulin, alpha 1c---(TUBA1C protein)
IPI00003881	HNRPF	3185	2	205/205	1.41	0.06	-1.9	heterogeneous nuclear ribonucleoprotein F---(Heterogeneous nuclear ribonucleoprotein F)
IPI00013881	HNRPH1	3187	2	205/205	1.41	0.06	-1.31	heterogeneous nuclear ribonucleoprotein H1 (H)---(Heterogeneous nuclear ribonucleoprotein H)
IPI00003362	HSPA5	3309	2	205/205	1.41	0.06	-1.82	heat shock 70kDa protein 5 (glucose-regulated protein, 78kDa)---(HSPA5 protein)
IPI00444262	NCL	4691	2	200/205	1.43	0.06	-1.69	nucleolin---(NCL protein)
IPI00292537	NFKB1	4790	1	91/205	1.5	0.06	-0.31	nuclear factor of kappa light polypeptide gene enhancer in B-cells 1 (p105)---(Isoform 2 of Nuclear factor NF-kappa-B p105 subunit)
IPI00006932	LUC7L2	51631	1	82/205	1.58	0.06	-0.15	LUC7-like 2 (S. cerevisiae)---(Isoform 1 of Putative RNA-binding protein Luc7-like 2)
IPI00011913	HNRPA0	10949	1	144/205	1.19	0.05	-0.57	heterogeneous nuclear ribonucleoprotein A0---(Heterogeneous nuclear ribonucleoprotein A0)
IPI00382470	HSP90AA1	3320	1	124/205	1.29	0.05	-0.38	heat shock protein 90kDa alpha (cytosolic), class A member 1---(Heat shock protein HSP 90-alpha 2)
IPI00031812	YBX1	4904	1	111/205	1.36	0.05	-0.31	Y box binding protein 1---(Nuclease sensitive element-binding protein 1)
IPI00003377	SFRS7	6432	1	147/205	1.18	0.05	-0.71	splicing factor, arginine/serine-rich 7, 35kDa---(Isoform 1 of Splicing factor, arginine/serine-rich 7)
IPI00215637	DDX3X	1654	1	205/205	1	0.04	-2.15	DEAD (Asp-Glu-Ala-Asp) box polypeptide 3, X-linked---(ATP-dependent RNA helicase DDX3X)
IPI00217465	HIST1H1C	3006	1	176/205	1.08	0.04	-1.19	histone cluster 1, H1c---(Histone H1.2)
IPI00215965	HNRPA1	3178	1	202/205	1.01	0.04	-1.33	heterogeneous nuclear ribonucleoprotein A1---(Isoform A1-B of Heterogeneous nuclear ribonucleoprotein A1)
IPI00216049	HNRPK	3190	1	205/205	1	0.04	-2.28	heterogeneous nuclear ribonucleoprotein K---(Isoform 1 of Heterogeneous nuclear ribonucleoprotein K)
IPI00013296	RPS18	6222	1	168/205	1.1	0.04	-1.18	ribosomal protein S18---(40S ribosomal protein S18)
IPI00016572	SNRPG	6637	1	164/205	1.12	0.04	-0.89	small nuclear ribonucleoprotein polypeptide G---(Small nuclear ribonucleoprotein G)
Lane 3: 5C-7_FACS
Original ProteinID	NCBI Symbol	NCBI GeneID	TSC	Ratio	S-score	DN-Score	Z-score	Descriptions
IPI00012442	G3BP1	10146	2	62/205	2.57	0.1	0	GTPase activating protein (SH3 domain) binding protein 1---(Ras GTPase-activating protein-binding protein 1)
IPI00012074	HNRPR	10236	1	163/205	1.12	0.04	-0.9	heterogeneous nuclear ribonucleoprotein R---(Heterogeneous nuclear ribonucleoprotein R)
IPI00294619	TFG	10342	8	205/205	2.83	0.11	-1.87	TRK-fused gene---(Protein TFG)
IPI00007752	TUBB2C	10383	10	203/205	3.18	0.13	-1.14	tubulin, beta 2C---(Tubulin beta-2C chain)
IPI00013174	RBM14	10432	3	131/205	2.17	0.09	-0.34	RNA binding motif protein 14---(Isoform 1 of RNA-binding protein 14)
IPI00027252	PHB2	11331	2	6/205	8.27	0.33	4.02	prohibitin 2---(Prohibitin-2)
IPI00398625	RPTN	126638	4	12/205	8.27	0.33	6.17	repetin---(Hornerin)
IPI00215637	DDX3X	1654	3	205/205	1.73	0.07	-1.95	DEAD (Asp-Glu-Ala-Asp) box polypeptide 3, X-linked---(ATP-dependent RNA helicase DDX3X)
IPI00017617	DDX5	1655	6	202/205	2.47	0.1	-1.17	DEAD (Asp-Glu-Ala-Asp) box polypeptide 5---(Probable ATP-dependent RNA helicase DDX5)
IPI00844578	DHX9	1660	3	200/205	1.75	0.07	-1.63	DEAH (Asp-Glu-Ala-His) box polypeptide 9---(ATP-dependent RNA helicase A)
IPI00022449	DOCK2	1794	57	1/205	108.1	4.32	14.25	dedicator of cytokinesis 2---Isoform 2 of Dedicator of cytokinesis protein 2
IPI00014424	EEF1A2	1917	1	194/205	1.03	0.04	-0.74	eukaryotic translation elongation factor 1 alpha 2---(Elongation factor 1-alpha 2)
IPI00465248	ENO1	2023	1	27/205	2.76	0.11	0.98	enolase 1, (alpha)---(Isoform alpha-enolase of Alpha-enolase)
IPI00011654	TUBB	203068	4	202/205	2.01	0.08	-0.89	tubulin, beta---(Tubulin beta chain)
IPI00009841	EWSR1	2130	4	198/205	2.04	0.08	-0.88	Ewing sarcoma breakpoint region 1---(CDNA FLJ31747 fis, clone NT2RI2007377, highly similar to RNA-BINDING PROTEIN EWS)
IPI00419373	HNRPA3	220988	7	144/205	3.16	0.13	3.05	heterogeneous nuclear ribonucleoprotein A3---(Isoform 1 of Heterogeneous nuclear ribonucleoprotein A3)
IPI00221354	FUS	2521	9	204/205	3.01	0.12	-1.14	fusion (involved in t(12;16) in malignant liposarcoma)---(Isoform Short of RNA-binding protein FUS)
IPI00219018	GAPDH	2597	2	125/205	1.81	0.07	0.14	glyceraldehyde-3-phosphate dehydrogenase---(Glyceraldehyde-3-phosphate dehydrogenase)
IPI00008524	PABPC1	26986	4	202/205	2.01	0.08	-1.71	poly(A) binding protein, cytoplasmic 1---(Isoform 1 of Polyadenylate-binding protein 1)
IPI00026197	IGKV4-1	28908	2	7/205	7.65	0.31	6.66	immunoglobulin kappa variable 4-1---(Similar to Ig kappa chain V-IV region STH)
IPI00007188	SLC25A5	292	1	142/205	1.2	0.05	-0.58	solute carrier family 25 (mitochondrial carrier; adenine nucleotide translocator), member 5---(ADP/ATP translocase 2)
IPI00217465	HIST1H1C	3006	2	176/205	1.53	0.06	-0.89	histone cluster 1, H1c---(Histone H1.2)
IPI00217468	HIST1H1B	3009	1	1/205	14.32	0.57	14.25	histone cluster 1, H1b---Histone H1 gene (Fragment)
IPI00334627	ANXA2P2	304	2	17/205	4.91	0.2	1.47	annexin A2 pseudogene 2---(Similar to annexin A2 isoform 1)
IPI00215965	HNRPA1	3178	2	202/205	1.42	0.06	-1.11	heterogeneous nuclear ribonucleoprotein A1---(Isoform A1-B of Heterogeneous nuclear ribonucleoprotein A1)
IPI00396378	HNRPA2B1	3181	5	205/205	2.24	0.09	-1.49	heterogeneous nuclear ribonucleoprotein A2/B1---(HNRPA2B1 protein)
IPI00003881	HNRPF	3185	2	205/205	1.41	0.06	-1.9	heterogeneous nuclear ribonucleoprotein F---(Heterogeneous nuclear ribonucleoprotein F)
IPI00013881	HNRPH1	3187	3	205/205	1.73	0.07	-1.22	heterogeneous nuclear ribonucleoprotein H1 (H)---(Heterogeneous nuclear ribonucleoprotein H)
IPI00013877	HNRPH3	3189	3	201/205	1.75	0.07	-1.35	heterogeneous nuclear ribonucleoprotein H3 (2H9)---(Isoform 1 of Heterogeneous nuclear ribonucleoprotein H3)
IPI00216049	HNRPK	3190	1	205/205	1	0.04	-2.28	heterogeneous nuclear ribonucleoprotein K---(Isoform 1 of Heterogeneous nuclear ribonucleoprotein K)
IPI00479217	HNRPU	3192	4	196/205	2.05	0.08	-1.21	heterogeneous nuclear ribonucleoprotein U (scaffold attachment factor A)---(Heterogeneous nuclear ribonucleoprotein U)
IPI00003362	HSPA5	3309	2	205/205	1.41	0.06	-1.82	heat shock 70kDa protein 5 (glucose-regulated protein, 78kDa)---(HSPA5 protein)
IPI00011134	HSPA7	3311	1	204/205	1	0.04	-1.95	heat shock 70kDa protein 7 (HSP70B)---(Heat shock 70 kDa protein 7 (Fragment))
IPI00003865	HSPA8	3312	5	205/205	2.24	0.09	-2.31	heat shock 70kDa protein 8---(Isoform 1 of Heat shock cognate 71 kDa protein)
IPI00027569	HNRPCL1	343069	1	145/205	1.19	0.05	-0.67	heterogeneous nuclear ribonucleoprotein C-like 1---(Heterogeneous nuclear ribonucleoprotein C-like 1)
IPI00003269	DKFZp686D0972	345651	2	149/205	1.66	0.07	0.05	similar to RIKEN cDNA 4732495G21 gene---(hypothetical protein LOC345651)
IPI00176692	hCG_2023776	402562	4	183/205	2.12	0.08	-0.17	hCG2023776---(similar to Heterogeneous nuclear ribonucleoprotein A1)
IPI00783872	GPIAP1	4076	5	80/205	3.58	0.14	0.65	GPI-anchored membrane protein 1---(GPI-anchored membrane protein 1)
IPI00183526	NCL	4691	2	200/205	1.43	0.06	-1.69	nucleolin---(NCL protein)
IPI00031812	YBX1	4904	2	111/205	1.92	0.08	0.14	Y box binding protein 1---(Nuclease sensitive element-binding protein 1)
IPI00017334	PHB	5245	2	5/205	9.06	0.36	10.06	prohibitin---(Prohibitin)
IPI00010270	RAC2	5880	2	1/205	20.25	0.81	14.25	ras-related C3 botulinum toxin substrate 2 (rho family, small GTP binding protein Rac2)---Ras-related C3 botulinum toxin substrate 2 precursor
IPI00008603	ACTA2	59	5	87/205	3.43	0.14	1.44	actin, alpha 2, smooth muscle, aorta---(Actin, aortic smooth muscle)
IPI00023322	DPF2	5977	2	57/205	2.68	0.11	2.35	D4, zinc and double PHD fingers family 2---(Zinc-finger protein ubi-d4)
IPI00021439	ACTB	60	2	132/205	1.76	0.07	-0.13	actin, beta---(Actin, cytoplasmic 1)
IPI00008530	RPLP0	6175	1	199/205	1.01	0.04	-1.39	ribosomal protein, large, P0---(60S acidic ribosomal protein P0)
IPI00011253	RPS3	6188	2	198/205	1.44	0.06	-1.5	ribosomal protein S3---(40S ribosomal protein S3)
IPI00013296	RPS18	6222	3	168/205	1.91	0.08	-0.77	ribosomal protein S18---(40S ribosomal protein S18)
IPI00029822	SMARCA4	6597	11	108/205	4.57	0.18	1.76	SWI/SNF related, matrix associated, actin dependent regulator of chromatin, subfamily a, member 4---(SMARCA4 isoform 2)
IPI00029695	SMARCB1	6598	1	21/205	3.12	0.12	1.19	SWI/SNF related, matrix associated, actin dependent regulator of chromatin, subfamily b, member 1---(Isoform A of SWI/SNF-related matrix-associated actin-dependent regulator of chromatin subfamily B member 1)
IPI00234252	SMARCC1	6599	12	89/205	5.26	0.21	5.94	SWI/SNF related, matrix associated, actin dependent regulator of chromatin, subfamily c, member 1---(SWI/SNF-related matrix-associated actin-dependent regulator of chromatin subfamily C member 1)
IPI00150057	SMARCC2	6601	4	88/205	3.05	0.12	1.06	SWI/SNF related, matrix associated, actin dependent regulator of chromatin, subfamily c, member 2---(Isoform 2 of SWI/SNF-related matrix-associated actin-dependent regulator of chromatin subfamily C member 2)
IPI00017669	SMARCE1	6605	3	36/205	4.13	0.17	2.91	SWI/SNF related, matrix associated, actin dependent regulator of chromatin, subfamily e, member 1---(Isoform 1 of SWI/SNF-related matrix-associated actin-dependent regulator of chromatin subfamily E member 1)
IPI00219483	SNRP70	6625	7	196/205	2.71	0.11	-0.6	small nuclear ribonucleoprotein 70kDa polypeptide (RNP antigen)---(Isoform 4 of U1 small nuclear ribonucleoprotein 70 kDa)
IPI00012382	SNRPA	6626	3	114/205	2.32	0.09	-0.09	small nuclear ribonucleoprotein polypeptide A---(U1 small nuclear ribonucleoprotein A)
IPI00302850	SNRPD1	6632	1	202/205	1.01	0.04	-2.01	small nuclear ribonucleoprotein D1 polypeptide 16kDa---(Small nuclear ribonucleoprotein Sm D1)
IPI00017963	SNRPD2	6633	2	150/205	1.65	0.07	-0.59	small nuclear ribonucleoprotein D2 polypeptide 16.5kDa---(Small nuclear ribonucleoprotein Sm D2)
IPI00017964	SNRPD3	6634	1	176/205	1.08	0.04	-1	small nuclear ribonucleoprotein D3 polypeptide 18kDa---(Small nuclear ribonucleoprotein Sm D3)
IPI00029266	SNRPE	6635	1	176/205	1.08	0.04	-0.97	small nuclear ribonucleoprotein polypeptide E---(Small nuclear ribonucleoprotein E)
IPI00007750	TUBA4A	7277	6	201/205	2.47	0.1	-0.85	tubulin, alpha 4a---(Tubulin alpha-1 chain)
IPI00052885	LOC729611	729611	1	170/205	1.1	0.04	-0.11	similar to 60S ribosomal protein L29 (Cell surface heparin-binding protein HIP)---(similar to 60S ribosomal protein L29)
IPI00383071	LOC729708	729708	1	13/205	3.97	0.16	2.36	similar to Triosephosphate isomerase (TIM) (Triose-phosphate isomerase)---(RcTPI1 (Fragment))
IPI00000816	YWHAE	7531	1	74/205	1.66	0.07	-0.26	tyrosine 3-monooxygenase/tryptophan 5-monooxygenase activation protein, epsilon polypeptide---(14-3-3 protein epsilon)
IPI00006510	TUBB1	81027	4	174/205	2.17	0.09	-0.61	tubulin, beta 1---(Tubulin beta-1 chain)
IPI00300886	SLC25A32	81034	1	1/205	14.32	0.57	14.25	solute carrier family 25, member 32---14 kDa protein
IPI00020194	TAF15	8148	7	202/205	2.67	0.11	-0.09	TAF15 RNA polymerase II, TATA box binding protein (TBP)-associated factor, 68kDa---(Isoform Short of TATA-binding protein-associated factor 2N)
IPI00642705	ARID1A	8289	4	40/205	4.53	0.18	1.49	AT rich interactive domain 1A (SWI-like)---(SWI related protein)
IPI00453473	HIST1H4I	8294	1	56/205	1.91	0.08	0.24	histone cluster 1, H4i---(Histone H4)
IPI00003935	HIST2H2BE	8349	2	148/205	1.66	0.07	-0.19	histone cluster 2, H2be---(Histone H2B type 2-E)
IPI00166768	TUBA1C	84790	4	202/205	2.01	0.08	-0.55	tubulin, alpha 1c---(TUBA1C protein)
IPI00003627	ACTL6A	86	7	64/205	4.74	0.19	3.06	actin-like 6A---(Isoform 1 of Actin-like protein 6A)
IPI00219532	ELMO1	9844	4	1/205	28.64	1.15	14.25	engulfment and cell motility 1---Isoform 2 of Engulfment and cell motility protein 1
IPI00011274	HNRPDL	9987	3	172/205	1.89	0.08	-0.65	heterogeneous nuclear ribonucleoprotein D-like---(heterogeneous nuclear ribonucleoprotein D-like)
IPI00384397	NoSymbol	IPI00384397	1	5/205	6.4	0.26	6.31	MYOSIN-REACTIVE IMMUNOGLOBULIN LIGHT CHAIN VARIABLE REGION (FRAGMENT).---(Interpro Description: Ig-like. )
IPI00746684	NoSymbol	IPI00746684	1	1/205	14.32	0.57	14.25	Undefined
IPI00887164	NoSymbol	IPI00887164	2	1/205	20.25	0.81	14.25	Undefined
Lane 4: 5C-AxxA_FACS
Original ProteinID	NCBI Symbol	NCBI GeneID	TSC	Ratio	S-score	DN-Score	Z-score	Descriptions
IPI00294619	TFG	10342	12	205/205	3.46	0.14	-1.65	TRK-fused gene---(Protein TFG)
IPI00007752	TUBB2C	10383	9	203/205	3.01	0.12	-1.21	tubulin, beta 2C---(Tubulin beta-2C chain)
IPI00013174	RBM14	10432	4	131/205	2.5	0.1	-0.13	RNA binding motif protein 14---(Isoform 1 of RNA-binding protein 14)
IPI00219476	SERPINA12	145264	1	1/205	14.32	0.57	14.25	serpin peptidase inhibitor, clade A (alpha-1 antiproteinase, antitrypsin), member 12---Serpin A12 precursor
IPI00102281	SASP	151516	1	2/205	10.12	0.4	10.05	skin aspartic protease---(Retroviral-like aspartic protease 1 precursor)
IPI00293655	DDX1	1653	1	180/205	1.07	0.04	-1.26	DEAD (Asp-Glu-Ala-Asp) box polypeptide 1---(ATP-dependent RNA helicase DDX1)
IPI00215637	DDX3X	1654	4	205/205	2	0.08	-1.84	DEAD (Asp-Glu-Ala-Asp) box polypeptide 3, X-linked---(ATP-dependent RNA helicase DDX3X)
IPI00017617	DDX5	1655	9	202/205	3.02	0.12	-0.72	DEAD (Asp-Glu-Ala-Asp) box polypeptide 5---(Probable ATP-dependent RNA helicase DDX5)
IPI00844578	DHX9	1660	3	200/205	1.75	0.07	-1.63	DEAH (Asp-Glu-Ala-His) box polypeptide 9---(ATP-dependent RNA helicase A)
IPI00022449	DOCK2	1794	59	1/205	109.98	4.4	14.25	dedicator of cytokinesis 2---Isoform 2 of Dedicator of cytokinesis protein 2
IPI00025447	EEF1A1	1915	3	169/205	1.91	0.08	-0.14	eukaryotic translation elongation factor 1 alpha 1---(EEF1A1 protein)
IPI00014424	EEF1A2	1917	2	194/205	1.45	0.06	-0.66	eukaryotic translation elongation factor 1 alpha 2---(Elongation factor 1-alpha 2)
IPI00216171	ENO2	2026	1	23/205	2.99	0.12	1.8	enolase 2 (gamma, neuronal)---(Gamma-enolase)
IPI00011654	TUBB	203068	5	202/205	2.25	0.09	-0.78	tubulin, beta---(Tubulin beta chain)
IPI00022434	ALB	213	19	14/205	16.68	0.67	9.32	albumin---(Serum albumin)
IPI00009841	EWSR1	2130	4	198/205	2.04	0.08	-0.88	Ewing sarcoma breakpoint region 1---(CDNA FLJ31747 fis, clone NT2RI2007377, highly similar to RNA-BINDING PROTEIN EWS)
IPI00419373	HNRPA3	220988	6	144/205	2.92	0.12	2.48	heterogeneous nuclear ribonucleoprotein A3---(Isoform 1 of Heterogeneous nuclear ribonucleoprotein A3)
IPI00021891	FGG	2266	1	2/205	10.12	0.4	6.32	fibrinogen gamma chain---(Isoform Gamma-B of Fibrinogen gamma chain precursor)
IPI00221354	FUS	2521	9	204/205	3.01	0.12	-1.14	fusion (involved in t(12;16) in malignant liposarcoma)---(Isoform Short of RNA-binding protein FUS)
IPI00032464	KLK5	25818	1	1/205	14.32	0.57	14.25	kallikrein-related peptidase 5---Kallikrein-5 precursor
IPI00219018	GAPDH	2597	4	125/205	2.56	0.1	1.09	glyceraldehyde-3-phosphate dehydrogenase---(Glyceraldehyde-3-phosphate dehydrogenase)
IPI00008524	PABPC1	26986	2	202/205	1.42	0.06	-1.9	poly(A) binding protein, cytoplasmic 1---(Isoform 1 of Polyadenylate-binding protein 1)
IPI00026197	IGKV4-1	28908	2	7/205	7.65	0.31	6.66	immunoglobulin kappa variable 4-1---(Similar to Ig kappa chain V-IV region STH)
IPI00007188	SLC25A5	292	1	142/205	1.2	0.05	-0.58	solute carrier family 25 (mitochondrial carrier; adenine nucleotide translocator), member 5---(ADP/ATP translocase 2)
IPI00026314	GSN	2934	1	3/205	8.27	0.33	5.75	gelsolin (amyloidosis, Finnish type)---(Isoform 1 of Gelsolin precursor)
IPI00217465	HIST1H1C	3006	3	176/205	1.87	0.07	-0.59	histone cluster 1, H1c---(Histone H1.2)
IPI00217468	HIST1H1B	3009	1	1/205	14.32	0.57	14.25	histone cluster 1, H1b---Histone H1 gene (Fragment)
IPI00334627	ANXA2P2	304	8	17/205	9.82	0.39	5.98	annexin A2 pseudogene 2---(Similar to annexin A2 isoform 1)
IPI00215965	HNRPA1	3178	1	202/205	1.01	0.04	-1.33	heterogeneous nuclear ribonucleoprotein A1---(Isoform A1-B of Heterogeneous nuclear ribonucleoprotein A1)
IPI00396378	HNRPA2B1	3181	5	205/205	2.24	0.09	-1.49	heterogeneous nuclear ribonucleoprotein A2/B1---(HNRPA2B1 protein)
IPI00003881	HNRPF	3185	2	205/205	1.41	0.06	-1.9	heterogeneous nuclear ribonucleoprotein F---(Heterogeneous nuclear ribonucleoprotein F)
IPI00013881	HNRPH1	3187	3	205/205	1.73	0.07	-1.22	heterogeneous nuclear ribonucleoprotein H1 (H)---(Heterogeneous nuclear ribonucleoprotein H)
IPI00013877	HNRPH3	3189	4	201/205	2.02	0.08	-1.1	heterogeneous nuclear ribonucleoprotein H3 (2H9)---(Isoform 1 of Heterogeneous nuclear ribonucleoprotein H3)
IPI00479217	HNRPU	3192	3	196/205	1.77	0.07	-1.31	heterogeneous nuclear ribonucleoprotein U (scaffold attachment factor A)---(Heterogeneous nuclear ribonucleoprotein U)
IPI00011134	HSPA7	3311	1	204/205	1	0.04	-1.95	heat shock 70kDa protein 7 (HSP70B)---(Heat shock 70 kDa protein 7 (Fragment))
IPI00003865	HSPA8	3312	8	205/205	2.83	0.11	-2.18	heat shock 70kDa protein 8---(Isoform 1 of Heat shock cognate 71 kDa protein)
IPI00025512	HSPB1	3315	6	8/205	12.4	0.5	5.87	heat shock 27kDa protein 1---(Heat-shock protein beta-1)
IPI00382470	HSP90AA1	3320	1	124/205	1.29	0.05	-0.38	heat shock protein 90kDa alpha (cytosolic), class A member 1---(Heat shock protein HSP 90-alpha 2)
IPI00220373	IDE	3416	1	1/205	14.32	0.57	14.25	insulin-degrading enzyme---Insulin-degrading enzyme
IPI00247167	LOC342897	342897	2	1/205	20.25	0.81	14.25	similar to F-box only protein 2---CDNA FLJ41947 fis, clone PLACE6019932, moderately similar to Ictalurus punctatus NCC receptor protein 1 (NCCRP-1) mRNA
IPI00003269	DKFZp686D0972	345651	2	149/205	1.66	0.07	0.05	similar to RIKEN cDNA 4732495G21 gene---(hypothetical protein LOC345651)
IPI00384938	IGHG1	3500	2	1/205	20.25	0.81	14.25	immunoglobulin heavy constant gamma 1 (G1m marker)---Hypothetical protein DKFZp686P15220
IPI00176692	hCG_2023776	402562	3	183/205	1.83	0.07	-0.56	hCG2023776---(similar to Heterogeneous nuclear ribonucleoprotein A1)
IPI00783872	GPIAP1	4076	4	80/205	3.2	0.13	0.45	GPI-anchored membrane protein 1---(GPI-anchored membrane protein 1)
IPI00514908	KPRP	448834	1	1/205	14.32	0.57	14.25	keratinocyte proline-rich protein---Keratinocyte proline-rich protein
IPI00444262	NCL	4691	2	200/205	1.43	0.06	-1.69	nucleolin---(NCL protein)
IPI00031812	YBX1	4904	2	111/205	1.92	0.08	0.14	Y box binding protein 1---(Nuclease sensitive element-binding protein 1)
IPI00000874	PRDX1	5052	2	193/205	1.46	0.06	-1.26	peroxiredoxin 1---(Peroxiredoxin-1)
IPI00017334	PHB	5245	1	5/205	6.4	0.26	6.31	prohibitin---(Prohibitin)
IPI00553177	SERPINA1	5265	1	1/205	14.32	0.57	14.25	serpin peptidase inhibitor, clade A (alpha-1 antiproteinase, antitrypsin), member 1---Alpha 1-antitrypsin
IPI00166729	AZGP1	563	3	5/205	11.09	0.44	6.38	alpha-2-glycoprotein 1, zinc-binding---(alpha-2-glycoprotein 1, zinc)
IPI00028600	KLK7	5650	2	1/205	20.25	0.81	14.25	kallikrein-related peptidase 7---Isoform 2 of Kallikrein-7 precursor
IPI00028004	PSMB3	5691	1	3/205	8.27	0.33	4.68	proteasome (prosome, macropain) subunit, beta type, 3---(Proteasome subunit beta type 3)
IPI00179964	PTBP1	5725	1	99/205	1.44	0.06	-0.44	polypyrimidine tract binding protein 1---(Isoform 1 of Polypyrimidine tract-binding protein 1)
IPI00010270	RAC2	5880	2	1/205	20.25	0.81	14.25	ras-related C3 botulinum toxin substrate 2 (rho family, small GTP binding protein Rac2)---Ras-related C3 botulinum toxin substrate 2 precursor
IPI00008603	ACTA2	59	5	87/205	3.43	0.14	1.44	actin, alpha 2, smooth muscle, aorta---(Actin, aortic smooth muscle)
IPI00023322	DPF2	5977	1	57/205	1.9	0.08	0.91	D4, zinc and double PHD fingers family 2---(Zinc-finger protein ubi-d4)
IPI00021439	ACTB	60	2	132/205	1.76	0.07	-0.13	actin, beta---(Actin, cytoplasmic 1)
IPI00008530	RPLP0	6175	1	199/205	1.01	0.04	-1.39	ribosomal protein, large, P0---(60S acidic ribosomal protein P0)
IPI00008527	RPLP1	6176	1	195/205	1.03	0.04	-1.03	ribosomal protein, large, P1---(60S acidic ribosomal protein P1)
IPI00008529	RPLP2	6181	1	201/205	1.01	0.04	-1.65	ribosomal protein, large, P2---(60S acidic ribosomal protein P2)
IPI00013485	RPS2	6187	2	177/205	1.52	0.06	-1	ribosomal protein S2---(40S ribosomal protein S2)
IPI00293189	PERP	64065	1	1/205	14.32	0.57	14.25	PERP, TP53 apoptosis effector---Isoform 2 of p53 apoptosis effector related to PMP-22
IPI00003377	SFRS7	6432	1	147/205	1.18	0.05	-0.71	splicing factor, arginine/serine-rich 7, 35kDa---(Isoform 1 of Splicing factor, arginine/serine-rich 7)
IPI00029822	SMARCA4	6597	10	108/205	4.36	0.17	1.53	SWI/SNF related, matrix associated, actin dependent regulator of chromatin, subfamily a, member 4---(SMARCA4 isoform 2)
IPI00234252	SMARCC1	6599	8	89/205	4.29	0.17	3.97	SWI/SNF related, matrix associated, actin dependent regulator of chromatin, subfamily c, member 1---(SWI/SNF-related matrix-associated actin-dependent regulator of chromatin subfamily C member 1)
IPI00150057	SMARCC2	6601	3	88/205	2.64	0.11	0.61	SWI/SNF related, matrix associated, actin dependent regulator of chromatin, subfamily c, member 2---(Isoform 2 of SWI/SNF-related matrix-associated actin-dependent regulator of chromatin subfamily C member 2)
IPI00062599	SMARCD1	6602	1	19/205	3.28	0.13	1	SWI/SNF related, matrix associated, actin dependent regulator of chromatin, subfamily d, member 1---(Isoform 1 of SWI/SNF-related matrix-associated actin-dependent regulator of chromatin subfamily D member 1)
IPI00017669	SMARCE1	6605	5	36/205	5.34	0.21	4.9	SWI/SNF related, matrix associated, actin dependent regulator of chromatin, subfamily e, member 1---(Isoform 1 of SWI/SNF-related matrix-associated actin-dependent regulator of chromatin subfamily E member 1)
IPI00219483	SNRP70	6625	7	196/205	2.71	0.11	-0.6	small nuclear ribonucleoprotein 70kDa polypeptide (RNP antigen)---(Isoform 4 of U1 small nuclear ribonucleoprotein 70 kDa)
IPI00012382	SNRPA	6626	2	114/205	1.9	0.08	-0.34	small nuclear ribonucleoprotein polypeptide A---(U1 small nuclear ribonucleoprotein A)
IPI00013396	SNRPC	6631	1	165/205	1.11	0.04	-0.58	small nuclear ribonucleoprotein polypeptide C---(U1 small nuclear ribonucleoprotein C)
IPI00302850	SNRPD1	6632	1	202/205	1.01	0.04	-2.01	small nuclear ribonucleoprotein D1 polypeptide 16kDa---(Small nuclear ribonucleoprotein Sm D1)
IPI00017963	SNRPD2	6633	2	150/205	1.65	0.07	-0.59	small nuclear ribonucleoprotein D2 polypeptide 16.5kDa---(Small nuclear ribonucleoprotein Sm D2)
IPI00017964	SNRPD3	6634	1	176/205	1.08	0.04	-1	small nuclear ribonucleoprotein D3 polypeptide 18kDa---(Small nuclear ribonucleoprotein Sm D3)
IPI00029266	SNRPE	6635	1	176/205	1.08	0.04	-0.97	small nuclear ribonucleoprotein polypeptide E---(Small nuclear ribonucleoprotein E)
IPI00027350	PRDX2	7001	2	107/205	1.96	0.08	0.14	peroxiredoxin 2---(Peroxiredoxin-2)
IPI00305622	TGM1	7051	1	5/205	6.4	0.26	2.3	transglutaminase 1 (K polypeptide epidermal type I, protein-glutamine-gamma-glutamyltransferase)---(Protein-glutamine gamma-glutamyltransferase K)
IPI00027230	HSP90B1	7184	1	88/205	1.53	0.06	-0.12	heat shock protein 90kDa beta (Grp94), member 1---(Endoplasmin precursor)
IPI00007750	TUBA4A	7277	5	201/205	2.26	0.09	-0.92	tubulin, alpha 4a---(Tubulin alpha-1 chain)
IPI00383071	LOC729708	729708	1	13/205	3.97	0.16	2.36	similar to Triosephosphate isomerase (TIM) (Triose-phosphate isomerase)---(RcTPI1 (Fragment))
IPI00418471	VIM	7431	1	113/205	1.35	0.05	-0.51	vimentin---(Vimentin)
IPI00029818	MYH14	79784	1	4/205	7.16	0.29	2.04	myosin, heavy chain 14---(Isoform 5 of Myosin-14)
IPI00103242	POF1B	79983	4	4/205	14.32	0.57	9.75	premature ovarian failure, 1B---(Isoform 1 of Protein POF1B)
IPI00013808	ACTN4	81	1	2/205	10.12	0.4	4.45	actinin, alpha 4---(Alpha-actinin-4)
IPI00006510	TUBB1	81027	2	174/205	1.54	0.06	-0.94	tubulin, beta 1---(Tubulin beta-1 chain)
IPI00020194	TAF15	8148	6	202/205	2.47	0.1	-0.39	TAF15 RNA polymerase II, TATA box binding protein (TBP)-associated factor, 68kDa---(Isoform Short of TATA-binding protein-associated factor 2N)
IPI00642705	ARID1A	8289	4	40/205	4.53	0.18	1.49	AT rich interactive domain 1A (SWI-like)---(SWI related protein)
IPI00166768	TUBA1C	84790	4	202/205	2.01	0.08	-0.55	tubulin, alpha 1c---(TUBA1C protein)
IPI00003627	ACTL6A	86	3	64/205	3.1	0.12	1.03	actin-like 6A---(Isoform 1 of Actin-like protein 6A)
IPI00013508	ACTN1	87	1	14/205	3.83	0.15	1.71	actinin, alpha 1---(Alpha-actinin-1)
IPI00219532	ELMO1	9844	4	1/205	28.64	1.15	14.25	engulfment and cell motility 1---Isoform 2 of Engulfment and cell motility protein 1
IPI00009057	G3BP2	9908	1	47/205	2.09	0.08	-0.02	GTPase activating protein (SH3 domain) binding protein 2---(Isoform A of Ras GTPase-activating protein-binding protein 2)
IPI00011274	HNRPDL	9987	2	172/205	1.54	0.06	-0.93	heterogeneous nuclear ribonucleoprotein D-like---(heterogeneous nuclear ribonucleoprotein D-like)
IPI00154742	NoSymbol	IPI00154742	1	4/205	7.16	0.29	7.07	IGL@ PROTEIN.---(Interpro Description: Ig-like. )
IPI00383732	NoSymbol	IPI00383732	1	3/205	8.27	0.33	8.19	VH3 PROTEIN (FRAGMENT).---(Interpro Description: Ig-like. )
IPI00384397	NoSymbol	IPI00384397	1	5/205	6.4	0.26	6.31	MYOSIN-REACTIVE IMMUNOGLOBULIN LIGHT CHAIN VARIABLE REGION (FRAGMENT).---(Interpro Description: Ig-like. )
IPI00550731	NoSymbol	IPI00550731	2	1/205	20.25	0.81	14.25	Undefined
IPI00746684	NoSymbol	IPI00746684	1	1/205	14.32	0.57	14.25	Undefined
Lane 5: pHAGE
Original ProteinID	NCBI Symbol	NCBI GeneID	TSC	Ratio	S-score	DN-Score	Z-score	Descriptions
IPI00012442	G3BP1	10146	4	62/205	3.64	0.15	0.24	GTPase activating protein (SH3 domain) binding protein 1---(Ras GTPase-activating protein-binding protein 1)
IPI00012074	HNRPR	10236	3	163/205	1.94	0.08	-0.56	heterogeneous nuclear ribonucleoprotein R---(Heterogeneous nuclear ribonucleoprotein R)
IPI00294619	TFG	10342	15	205/205	3.87	0.15	-1.49	TRK-fused gene---(Protein TFG)
IPI00013174	RBM14	10432	5	131/205	2.8	0.11	0.08	RNA binding motif protein 14---(Isoform 1 of RNA-binding protein 14)
IPI00018140	SYNCRIP	10492	1	163/205	1.12	0.04	-0.99	synaptotagmin binding, cytoplasmic RNA interacting protein---(Isoform 1 of Heterogeneous nuclear ribonucleoprotein Q)
IPI00008575	KHDRBS1	10657	1	62/205	1.82	0.07	0.23	KH domain containing, RNA binding, signal transduction associated 1---(Isoform 1 of KH domain-containing, RNA-binding, signal transduction-associated protein 1)
IPI00011913	HNRPA0	10949	2	144/205	1.69	0.07	-0.1	heterogeneous nuclear ribonucleoprotein A0---(Heterogeneous nuclear ribonucleoprotein A0)
IPI00013070	HNRPUL1	11100	10	204/205	3.17	0.13	-1.42	heterogeneous nuclear ribonucleoprotein U-like 1---(Isoform 1 of Heterogeneous nuclear ribonucleoprotein U-like protein 1)
IPI00412607	RPL35	11224	1	2/205	10.12	0.4	4.45	ribosomal protein L35---(60S ribosomal protein L35)
IPI00456359	ATXN2L	11273	1	5/205	6.4	0.26	0.72	ataxin 2-like---(Isoform 1 of Ataxin-2-like protein)
IPI00297646	COL1A1	1277	2	1/205	20.25	0.81	14.25	collagen, type I, alpha 1---Collagen alpha-1(I) chain precursor
IPI00075558	LOC152663	152663	1	124/205	1.29	0.05	-0.39	similar to 60S ribosomal protein L7a---(similar to 60S ribosomal protein L7a)
IPI00293655	DDX1	1653	6	180/205	2.61	0.1	-0.51	DEAD (Asp-Glu-Ala-Asp) box polypeptide 1---(ATP-dependent RNA helicase DDX1)
IPI00215637	DDX3X	1654	9	205/205	3	0.12	-1.31	DEAD (Asp-Glu-Ala-Asp) box polypeptide 3, X-linked---(ATP-dependent RNA helicase DDX3X)
IPI00017617	DDX5	1655	16	202/205	4.03	0.16	0.34	DEAD (Asp-Glu-Ala-Asp) box polypeptide 5---(Probable ATP-dependent RNA helicase DDX5)
IPI00030320	DDX6	1656	1	83/205	1.57	0.06	-0.12	DEAD (Asp-Glu-Ala-Asp) box polypeptide 6---(Probable ATP-dependent RNA helicase DDX6)
IPI00844578	DHX9	1660	11	200/205	3.36	0.13	-1.13	DEAH (Asp-Glu-Ala-His) box polypeptide 9---(ATP-dependent RNA helicase A)
IPI00015286	DOCK1	1793	1	1/205	14.32	0.57	14.25	dedicator of cytokinesis 1---DOCK1 protein
IPI00022449	DOCK2	1794	91	1/205	136.58	5.46	14.25	dedicator of cytokinesis 2---Isoform 2 of Dedicator of cytokinesis protein 2
IPI00011654	TUBB	203068	1	202/205	1.01	0.04	-1.22	tubulin, beta---(Tubulin beta chain)
IPI00009841	EWSR1	2130	4	198/205	2.04	0.08	-0.88	Ewing sarcoma breakpoint region 1---(CDNA FLJ31747 fis, clone NT2RI2007377, highly similar to RNA-BINDING PROTEIN EWS)
IPI00419373	HNRPA3	220988	9	144/205	3.58	0.14	4.14	heterogeneous nuclear ribonucleoprotein A3---(Isoform 1 of Heterogeneous nuclear ribonucleoprotein A3)
IPI00385511	TNRC6B	23112	1	176/205	1.08	0.04	-1	trinucleotide repeat containing 6B---(Isoform 1 of Trinucleotide repeat-containing 6B protein)
IPI00221354	FUS	2521	9	204/205	3.01	0.12	-1.14	fusion (involved in t(12;16) in malignant liposarcoma)---(Isoform Short of RNA-binding protein FUS)
IPI00174442	FAM98A	25940	2	113/205	1.9	0.08	0.21	family with sequence similarity 98, member A---(Protein FAM98A)
IPI00008524	PABPC1	26986	13	202/205	3.63	0.15	-0.87	poly(A) binding protein, cytoplasmic 1---(Isoform 1 of Polyadenylate-binding protein 1)
IPI00745433	EIF2C2	27161	1	120/205	1.31	0.05	-0.63	eukaryotic translation initiation factor 2C, 2---(eukaryotic translation initiation factor 2C, 2)
IPI00374260	LOC284393	284393	2	24/205	4.13	0.17	2.86	similar to ribosomal protein L10---(similar to ribosomal protein L10 isoform 1)
IPI00026197	IGKV4-1	28908	2	7/205	7.65	0.31	6.66	immunoglobulin kappa variable 4-1---(Similar to Ig kappa chain V-IV region STH)
IPI00217465	HIST1H1C	3006	5	176/205	2.41	0.1	0.01	histone cluster 1, H1c---(Histone H1.2)
IPI00217468	HIST1H1B	3009	3	1/205	24.8	0.99	14.25	histone cluster 1, H1b---Histone H1 gene (Fragment)
IPI00215965	HNRPA1	3178	3	202/205	1.74	0.07	-0.89	heterogeneous nuclear ribonucleoprotein A1---(Isoform A1-B of Heterogeneous nuclear ribonucleoprotein A1)
IPI00396378	HNRPA2B1	3181	5	205/205	2.24	0.09	-1.49	heterogeneous nuclear ribonucleoprotein A2/B1---(HNRPA2B1 protein)
IPI00028888	HNRPD	3184	1	201/205	1.01	0.04	-1.35	heterogeneous nuclear ribonucleoprotein D (AU-rich element RNA binding protein 1, 37kDa)---(Isoform 1 of Heterogeneous nuclear ribonucleoprotein D0)
IPI00003881	HNRPF	3185	3	205/205	1.73	0.07	-1.69	heterogeneous nuclear ribonucleoprotein F---(Heterogeneous nuclear ribonucleoprotein F)
IPI00013881	HNRPH1	3187	4	205/205	2	0.08	-1.13	heterogeneous nuclear ribonucleoprotein H1 (H)---(Heterogeneous nuclear ribonucleoprotein H)
IPI00013877	HNRPH3	3189	5	201/205	2.26	0.09	-0.85	heterogeneous nuclear ribonucleoprotein H3 (2H9)---(Isoform 1 of Heterogeneous nuclear ribonucleoprotein H3)
IPI00216049	HNRPK	3190	7	205/205	2.65	0.11	-1.15	heterogeneous nuclear ribonucleoprotein K---(Isoform 1 of Heterogeneous nuclear ribonucleoprotein K)
IPI00027834	HNRPL	3191	1	145/205	1.19	0.05	-0.75	heterogeneous nuclear ribonucleoprotein L---(heterogeneous nuclear ribonucleoprotein L isoform a)
IPI00479217	HNRPU	3192	8	196/205	2.89	0.12	-0.8	heterogeneous nuclear ribonucleoprotein U (scaffold attachment factor A)---(Heterogeneous nuclear ribonucleoprotein U)
IPI00003362	HSPA5	3309	3	205/205	1.73	0.07	-1.76	heat shock 70kDa protein 5 (glucose-regulated protein, 78kDa)---(HSPA5 protein)
IPI00011134	HSPA7	3311	1	204/205	1	0.04	-1.95	heat shock 70kDa protein 7 (HSP70B)---(Heat shock 70 kDa protein 7 (Fragment))
IPI00003865	HSPA8	3312	10	205/205	3.16	0.13	-2.1	heat shock 70kDa protein 8---(Isoform 1 of Heat shock cognate 71 kDa protein)
IPI00007765	HSPA9	3313	1	203/205	1	0.04	-1.69	heat shock 70kDa protein 9 (mortalin)---(Stress-70 protein, mitochondrial precursor)
IPI00382470	HSP90AA1	3320	2	124/205	1.82	0.07	-0.24	heat shock protein 90kDa alpha (cytosolic), class A member 1---(Heat shock protein HSP 90-alpha 2)
IPI00003269	DKFZp686D0972	345651	1	149/205	1.17	0.05	-0.48	similar to RIKEN cDNA 4732495G21 gene---(hypothetical protein LOC345651)
IPI00006662	APOD	347	1	1/205	14.32	0.57	14.25	apolipoprotein D---Apolipoprotein D precursor
IPI00005198	ILF2	3608	2	182/205	1.5	0.06	-0.97	interleukin enhancer binding factor 2, 45kDa---(Interleukin enhancer-binding factor 2)
IPI00397611	LOC388344	388344	1	127/205	1.27	0.05	-0.48	similar to ribosomal protein L13---(similar to ribosomal protein L13 isoform 1)
IPI00176696	RPS26P10	401470	1	32/205	2.53	0.1	1.84	ribosomal protein S26 pseudogene 10---(similar to 40S ribosomal protein S26)
IPI00176692	hCG_2023776	402562	4	183/205	2.12	0.08	-0.17	hCG2023776---(similar to Heterogeneous nuclear ribonucleoprotein A1)
IPI00783872	GPIAP1	4076	9	80/205	4.8	0.19	1.45	GPI-anchored membrane protein 1---(GPI-anchored membrane protein 1)
IPI00171903	HNRPM	4670	3	156/205	1.99	0.08	-0.81	heterogeneous nuclear ribonucleoprotein M---(Isoform 1 of Heterogeneous nuclear ribonucleoprotein M)
IPI00444262	NCL	4691	7	200/205	2.68	0.11	-1.43	nucleolin---(NCL protein)
IPI00220740	NPM1	4869	1	194/205	1.03	0.04	-1.28	nucleophosmin (nucleolar phosphoprotein B23, numatrin)---(Isoform 2 of Nucleophosmin)
IPI00031812	YBX1	4904	4	111/205	2.72	0.11	1.05	Y box binding protein 1---(Nuclease sensitive element-binding protein 1)
IPI00640417	HP1BP3	50809	1	28/205	2.71	0.11	0.44	heterochromatin protein 1, binding protein 3---(HP1-BP74)
IPI00550689	C22orf28	51493	4	190/205	2.08	0.08	-0.75	chromosome 22 open reading frame 28---(UPF0027 protein C22orf28)
IPI00010400	PLCB3	5331	6	1/205	35.07	1.4	14.25	phospholipase C, beta 3 (phosphatidylinositol-specific)---Similar to phospholipase C, beta 3 (Fragment)
IPI00015404	ARID1B	57492	1	3/205	8.27	0.33	8.19	AT rich interactive domain 1B (SWI1-like)---(Isoform 1 of AT-rich interactive domain-containing protein 1B)
IPI00008603	ACTA2	59	5	87/205	3.43	0.14	1.44	actin, alpha 2, smooth muscle, aorta---(Actin, aortic smooth muscle)
IPI00023322	DPF2	5977	4	57/205	3.79	0.15	4.97	D4, zinc and double PHD fingers family 2---(Zinc-finger protein ubi-d4)
IPI00021439	ACTB	60	2	132/205	1.76	0.07	-0.13	actin, beta---(Actin, cytoplasmic 1)
IPI00550021	RPL3	6122	5	172/205	2.44	0.1	-0.33	ribosomal protein L3---(60S ribosomal protein L3)
IPI00003918	RPL4	6124	3	184/205	1.83	0.07	-0.91	ribosomal protein L4---(60S ribosomal protein L4)
IPI00329389	RPL6	6128	4	188/205	2.09	0.08	-0.91	ribosomal protein L6---(60S ribosomal protein L6)
IPI00030179	RPL7	6129	2	18/205	4.77	0.19	1.08	ribosomal protein L7---(60S ribosomal protein L7)
IPI00299573	RPL7A	6130	3	185/205	1.82	0.07	-0.75	ribosomal protein L7a---(60S ribosomal protein L7a)
IPI00012772	RPL8	6132	2	157/205	1.62	0.06	-0.48	ribosomal protein L8---(60S ribosomal protein L8)
IPI00376798	RPL11	6135	2	184/205	1.49	0.06	-0.21	ribosomal protein L11---(Isoform 1 of 60S ribosomal protein L11)
IPI00465361	RPL13	6137	1	145/205	1.19	0.05	-0.68	ribosomal protein L13---(60S ribosomal protein L13)
IPI00215719	RPL18	6141	2	168/205	1.56	0.06	-0.71	ribosomal protein L18---(60S ribosomal protein L18)
IPI00247583	RPL21	6144	1	175/205	1.08	0.04	-1.04	ribosomal protein L21---(60S ribosomal protein L21)
IPI00306332	RPL24	6152	2	172/205	1.54	0.06	-0.52	ribosomal protein L24---(60S ribosomal protein L24)
IPI00456758	RPL27A	6157	1	1/205	14.32	0.57	14.25	ribosomal protein L27a---16 kDa protein
IPI00026302	RPL31	6160	2	159/205	1.61	0.06	-0.09	ribosomal protein L31---(60S ribosomal protein L31)
IPI00008530	RPLP0	6175	2	199/205	1.44	0.06	-1.24	ribosomal protein, large, P0---(60S acidic ribosomal protein P0)
IPI00008527	RPLP1	6176	1	195/205	1.03	0.04	-1.03	ribosomal protein, large, P1---(60S acidic ribosomal protein P1)
IPI00008529	RPLP2	6181	2	201/205	1.43	0.06	-1.39	ribosomal protein, large, P2---(60S acidic ribosomal protein P2)
IPI00013485	RPS2	6187	5	177/205	2.41	0.1	-0.54	ribosomal protein S2---(40S ribosomal protein S2)
IPI00419880	RPS3A	6189	4	18/205	6.75	0.27	2.93	ribosomal protein S3A---(40S ribosomal protein S3a)
IPI00217030	RPS4X	6191	2	189/205	1.47	0.06	-1.12	ribosomal protein S4, X-linked---(40S ribosomal protein S4, X isoform)
IPI00021840	RPS6	6194	2	142/205	1.7	0.07	-0.36	ribosomal protein S6---(40S ribosomal protein S6)
IPI00216587	RPS8	6202	2	175/205	1.53	0.06	-0.8	ribosomal protein S8---(40S ribosomal protein S8)
IPI00221088	RPS9	6203	5	109/205	3.07	0.12	0.1	ribosomal protein S9---(40S ribosomal protein S9)
IPI00221089	RPS13	6207	1	158/205	1.14	0.05	-0.96	ribosomal protein S13---(40S ribosomal protein S13)
IPI00026271	RPS14	6208	3	168/205	1.91	0.08	-0.02	ribosomal protein S14---(40S ribosomal protein S14)
IPI00221091	RPS15A	6210	1	141/205	1.21	0.05	-0.69	ribosomal protein S15a---(40S ribosomal protein S15a)
IPI00221092	RPS16	6217	2	182/205	1.5	0.06	-1	ribosomal protein S16---(40S ribosomal protein S16)
IPI00013296	RPS18	6222	5	168/205	2.47	0.1	-0.36	ribosomal protein S18---(40S ribosomal protein S18)
IPI00218606	RPS23	6228	1	131/205	1.25	0.05	-0.35	ribosomal protein S23---(40S ribosomal protein S23)
IPI00029750	RPS24	6229	1	186/205	1.05	0.04	-1.03	ribosomal protein S24---(Isoform 1 of 40S ribosomal protein S24)
IPI00012750	RPS25	6230	3	147/205	2.05	0.08	-0.24	ribosomal protein S25---(40S ribosomal protein S25)
IPI00260090	ELMO2	63916	1	1/205	14.32	0.57	14.25	engulfment and cell motility 2---ELMO2 protein
IPI00215884	SFRS1	6426	2	130/205	1.78	0.07	-0.52	splicing factor, arginine/serine-rich 1 (splicing factor 2, alternate splicing factor)---(Isoform ASF-1 of Splicing factor, arginine/serine-rich 1)
IPI00003377	SFRS7	6432	2	147/205	1.67	0.07	-0.25	splicing factor, arginine/serine-rich 7, 35kDa---(Isoform 1 of Splicing factor, arginine/serine-rich 7)
IPI00029822	SMARCA4	6597	18	108/205	5.85	0.23	3.31	SWI/SNF related, matrix associated, actin dependent regulator of chromatin, subfamily a, member 4---(SMARCA4 isoform 2)
IPI00029695	SMARCB1	6598	2	21/205	4.42	0.18	2.62	SWI/SNF related, matrix associated, actin dependent regulator of chromatin, subfamily b, member 1---(Isoform A of SWI/SNF-related matrix-associated actin-dependent regulator of chromatin subfamily B member 1)
IPI00234252	SMARCC1	6599	14	89/205	5.68	0.23	6.81	SWI/SNF related, matrix associated, actin dependent regulator of chromatin, subfamily c, member 1---(SWI/SNF-related matrix-associated actin-dependent regulator of chromatin subfamily C member 1)
IPI00150057	SMARCC2	6601	3	88/205	2.64	0.11	0.61	SWI/SNF related, matrix associated, actin dependent regulator of chromatin, subfamily c, member 2---(Isoform 2 of SWI/SNF-related matrix-associated actin-dependent regulator of chromatin subfamily C member 2)
IPI00062599	SMARCD1	6602	3	19/205	5.69	0.23	3.47	SWI/SNF related, matrix associated, actin dependent regulator of chromatin, subfamily d, member 1---(Isoform 1 of SWI/SNF-related matrix-associated actin-dependent regulator of chromatin subfamily D member 1)
IPI00017669	SMARCE1	6605	4	36/205	4.77	0.19	3.94	SWI/SNF related, matrix associated, actin dependent regulator of chromatin, subfamily e, member 1---(Isoform 1 of SWI/SNF-related matrix-associated actin-dependent regulator of chromatin subfamily E member 1)
IPI00219485	SNRP70	6625	1	196/205	1.02	0.04	-1.72	small nuclear ribonucleoprotein 70kDa polypeptide (RNP antigen)---(Isoform 4 of U1 small nuclear ribonucleoprotein 70 kDa)
IPI00012382	SNRPA	6626	7	114/205	3.55	0.14	0.92	small nuclear ribonucleoprotein polypeptide A---(U1 small nuclear ribonucleoprotein A)
IPI00027285	SNRPB	6628	3	170/205	1.9	0.08	-0.75	small nuclear ribonucleoprotein polypeptides B and B1---(Isoform SM-B-prime of Small nuclear ribonucleoprotein-associated proteins B and B-prime)
IPI00013396	SNRPC	6631	2	165/205	1.58	0.06	0.12	small nuclear ribonucleoprotein polypeptide C---(U1 small nuclear ribonucleoprotein C)
IPI00302850	SNRPD1	6632	1	202/205	1.01	0.04	-2.01	small nuclear ribonucleoprotein D1 polypeptide 16kDa---(Small nuclear ribonucleoprotein Sm D1)
IPI00017963	SNRPD2	6633	5	150/205	2.61	0.1	0.2	small nuclear ribonucleoprotein D2 polypeptide 16.5kDa---(Small nuclear ribonucleoprotein Sm D2)
IPI00017964	SNRPD3	6634	2	176/205	1.53	0.06	-0.45	small nuclear ribonucleoprotein D3 polypeptide 18kDa---(Small nuclear ribonucleoprotein Sm D3)
IPI00029266	SNRPE	6635	3	176/205	1.87	0.07	-0.31	small nuclear ribonucleoprotein polypeptide E---(Small nuclear ribonucleoprotein E)
IPI00220528	SNRPF	6636	1	75/205	1.65	0.07	0.51	small nuclear ribonucleoprotein polypeptide F---(Small nuclear ribonucleoprotein F)
IPI00016572	SNRPG	6637	2	164/205	1.58	0.06	-0.44	small nuclear ribonucleoprotein polypeptide G---(Small nuclear ribonucleoprotein G)
IPI00009032	SSB	6741	1	188/205	1.04	0.04	-1.34	Sjogren syndrome antigen B (autoantigen La)---(Lupus La protein)
IPI00052885	LOC729611	729611	1	170/205	1.1	0.04	-0.11	similar to 60S ribosomal protein L29 (Cell surface heparin-binding protein HIP)---(similar to 60S ribosomal protein L29)
IPI00300886	SLC25A32	81034	1	1/205	14.32	0.57	14.25	solute carrier family 25, member 32---14 kDa protein
IPI00020194	TAF15	8148	8	202/205	2.85	0.11	0.2	TAF15 RNA polymerase II, TATA box binding protein (TBP)-associated factor, 68kDa---(Isoform Short of TATA-binding protein-associated factor 2N)
IPI00642705	ARID1A	8289	11	40/205	7.51	0.3	4.49	AT rich interactive domain 1A (SWI-like)---(SWI related protein)
IPI00003935	HIST2H2BE	8349	1	148/205	1.18	0.05	-0.6	histone cluster 2, H2be---(Histone H2B type 2-E)
IPI00031801	CSDA	8531	3	193/205	1.79	0.07	-0.71	cold shock domain protein A---(Isoform 1 of DNA-binding protein A)
IPI00003627	ACTL6A	86	6	64/205	4.38	0.18	2.57	actin-like 6A---(Isoform 1 of Actin-like protein 6A)
IPI00015953	DDX21	9188	2	174/205	1.54	0.06	-0.97	DEAD (Asp-Glu-Ala-Asp) box polypeptide 21---(Isoform 1 of Nucleolar RNA helicase 2)
IPI00163505	RBM39	9584	1	64/205	1.79	0.07	0.05	RNA binding motif protein 39---(Isoform 1 of RNA-binding protein 39)
IPI00219532	ELMO1	9844	8	1/205	40.5	1.62	14.25	engulfment and cell motility 1---Isoform 2 of Engulfment and cell motility protein 1
IPI00009057	G3BP2	9908	2	47/205	2.95	0.12	0.15	GTPase activating protein (SH3 domain) binding protein 2---(Isoform A of Ras GTPase-activating protein-binding protein 2)
IPI00011274	HNRPDL	9987	4	172/205	2.18	0.09	-0.37	heterogeneous nuclear ribonucleoprotein D-like---(heterogeneous nuclear ribonucleoprotein D-like)
IPI00069693	NoSymbol	IPI00069693	1	1/205	14.32	0.57	14.25	Undefined
IPI00384397	NoSymbol	IPI00384397	1	5/205	6.4	0.26	6.31	MYOSIN-REACTIVE IMMUNOGLOBULIN LIGHT CHAIN VARIABLE REGION (FRAGMENT).---(Interpro Description: Ig-like. )
IPI00746684	NoSymbol	IPI00746684	1	1/205	14.32	0.57	14.25	Undefined
IPI00874030	NoSymbol	IPI00874030	1	1/205	14.32	0.57	14.25	Undefined
Lane 6: 5C
Original ProteinID	NCBI Symbol	NCBI GeneID	TSC	Ratio	S-score	DN-Score	Z-score	Descriptions
IPI00022449	DOCK2	1794	64	1/205	114.54	4.58	14.25	dedicator of cytokinesis 2---Isoform 2 of Dedicator of cytokinesis protein 2
IPI00059279	EXOC4	60412	4	1/205	28.64	1.15	14.25	exocyst complex component 4---15 kDa protein
IPI00219532	ELMO1	9844	4	1/205	28.64	1.15	14.25	engulfment and cell motility 1---Isoform 2 of Engulfment and cell motility protein 1
IPI00419979	PAK2	5062	3	1/205	24.8	0.99	14.25	p21 (CDKN1A)-activated kinase 2---similar to p21-activated kinase 2
IPI00019427	EXOC1	55763	3	1/205	24.8	0.99	14.25	exocyst complex component 1---Isoform 2 of Exocyst complex component 1
IPI00783559	EXOC2	55770	3	1/205	24.8	0.99	14.25	exocyst complex component 2---Exocyst complex component 2
IPI00157734	EXOC3	11336	2	1/205	20.25	0.81	14.25	exocyst complex component 3---Isoform 2 of Exocyst complex component 3
IPI00217468	HIST1H1B	3009	1	1/205	14.32	0.57	14.25	histone cluster 1, H1b---Histone H1 gene (Fragment)
IPI00021857	APOC3	345	1	1/205	14.32	0.57	14.25	apolipoprotein C-III---Similar to Apolipoprotein C-III precursor
IPI00010400	PLCB3	5331	1	1/205	14.32	0.57	14.25	phospholipase C, beta 3 (phosphatidylinositol-specific)---Similar to phospholipase C, beta 3 (Fragment)
IPI00385143	NoSymbol	IPI00385143	1	1/205	14.32	0.57	14.25	Undefined
IPI00746684	NoSymbol	IPI00746684	1	1/205	14.32	0.57	14.25	Undefined
IPI00874030	NoSymbol	IPI00874030	1	1/205	14.32	0.57	14.25	Undefined
IPI00026197	IGKV4-1	28908	2	7/205	7.65	0.31	6.66	immunoglobulin kappa variable 4-1---(Similar to Ig kappa chain V-IV region STH)
IPI00456359	ATXN2L	11273	1	5/205	6.4	0.26	0.72	ataxin 2-like---(Isoform 1 of Ataxin-2-like protein)
IPI00642705	ARID1A	8289	8	40/205	6.4	0.26	3.26	AT rich interactive domain 1A (SWI-like)---(SWI related protein)
IPI00384397	NoSymbol	IPI00384397	1	5/205	6.4	0.26	6.31	MYOSIN-REACTIVE IMMUNOGLOBULIN LIGHT CHAIN VARIABLE REGION (FRAGMENT).---(Interpro Description: Ig-like. )
IPI00419880	RPS3A	6189	2	18/205	4.77	0.19	1.35	ribosomal protein S3A---(40S ribosomal protein S3a)
IPI00234252	SMARCC1	6599	10	89/205	4.8	0.19	5	SWI/SNF related, matrix associated, actin dependent regulator of chromatin, subfamily c, member 1---(SWI/SNF-related matrix-associated actin-dependent regulator of chromatin subfamily C member 1)
IPI00062599	SMARCD1	6602	2	19/205	4.65	0.19	2.26	SWI/SNF related, matrix associated, actin dependent regulator of chromatin, subfamily d, member 1---(Isoform 1 of SWI/SNF-related matrix-associated actin-dependent regulator of chromatin subfamily D member 1)
IPI00029822	SMARCA4	6597	11	108/205	4.57	0.18	1.76	SWI/SNF related, matrix associated, actin dependent regulator of chromatin, subfamily a, member 4---(SMARCA4 isoform 2)
IPI00029695	SMARCB1	6598	2	21/205	4.42	0.18	2.62	SWI/SNF related, matrix associated, actin dependent regulator of chromatin, subfamily b, member 1---(Isoform A of SWI/SNF-related matrix-associated actin-dependent regulator of chromatin subfamily B member 1)
IPI00294619	TFG	10342	12	205/205	3.46	0.14	-1.65	TRK-fused gene---(Protein TFG)
IPI00013174	RBM14	10432	8	131/205	3.54	0.14	0.72	RNA binding motif protein 14---(Isoform 1 of RNA-binding protein 14)
IPI00783872	GPIAP1	4076	5	80/205	3.58	0.14	0.65	GPI-anchored membrane protein 1---(GPI-anchored membrane protein 1)
IPI00013070	HNRPUL1	11100	11	204/205	3.32	0.13	-1.33	heterogeneous nuclear ribonucleoprotein U-like 1---(Isoform 1 of Heterogeneous nuclear ribonucleoprotein U-like protein 1)
IPI00215637	DDX3X	1654	10	205/205	3.16	0.13	-1.2	DEAD (Asp-Glu-Ala-Asp) box polypeptide 3, X-linked---(ATP-dependent RNA helicase DDX3X)
IPI00017617	DDX5	1655	10	202/205	3.19	0.13	-0.57	DEAD (Asp-Glu-Ala-Asp) box polypeptide 5---(Probable ATP-dependent RNA helicase DDX5)
IPI00419373	HNRPA3	220988	7	144/205	3.16	0.13	3.05	heterogeneous nuclear ribonucleoprotein A3---(Isoform 1 of Heterogeneous nuclear ribonucleoprotein A3)
IPI00008524	PABPC1	26986	11	202/205	3.34	0.13	-1.06	poly(A) binding protein, cytoplasmic 1---(Isoform 1 of Polyadenylate-binding protein 1)
IPI00221354	FUS	2521	9	204/205	3.01	0.12	-1.14	fusion (involved in t(12;16) in malignant liposarcoma)---(Isoform Short of RNA-binding protein FUS)
IPI00374260	LOC284393	284393	1	24/205	2.92	0.12	1.29	similar to ribosomal protein L10---(similar to ribosomal protein L10 isoform 1)
IPI00008603	ACTA2	59	4	87/205	3.07	0.12	1.01	actin, alpha 2, smooth muscle, aorta---(Actin, aortic smooth muscle)
IPI00219483	SNRP70	6625	9	196/205	3.07	0.12	-0.23	small nuclear ribonucleoprotein 70kDa polypeptide (RNP antigen)---(Isoform 4 of U1 small nuclear ribonucleoprotein 70 kDa)
IPI00844578	DHX9	1660	8	200/205	2.86	0.11	-1.32	DEAH (Asp-Glu-Ala-His) box polypeptide 9---(ATP-dependent RNA helicase A)
IPI00479217	HNRPU	3192	7	196/205	2.71	0.11	-0.91	heterogeneous nuclear ribonucleoprotein U (scaffold attachment factor A)---(Heterogeneous nuclear ribonucleoprotein U)
IPI00020194	TAF15	8148	8	202/205	2.85	0.11	0.2	TAF15 RNA polymerase II, TATA box binding protein (TBP)-associated factor, 68kDa---(Isoform Short of TATA-binding protein-associated factor 2N)
IPI00176696	RPS26P10	401470	1	32/205	2.53	0.1	1.84	ribosomal protein S26 pseudogene 10---(similar to 40S ribosomal protein S26)
IPI00013296	RPS18	6222	5	168/205	2.47	0.1	-0.36	ribosomal protein S18---(40S ribosomal protein S18)
IPI00017669	SMARCE1	6605	1	36/205	2.39	0.1	0.72	SWI/SNF related, matrix associated, actin dependent regulator of chromatin, subfamily e, member 1---(Isoform 1 of SWI/SNF-related matrix-associated actin-dependent regulator of chromatin subfamily E member 1)
IPI00003627	ACTL6A	86	2	64/205	2.53	0.1	0.5	actin-like 6A---(Isoform 1 of Actin-like protein 6A)
IPI00007752	TUBB2C	10383	5	203/205	2.25	0.09	-1.47	tubulin, beta 2C---(Tubulin beta-2C chain)
IPI00217465	HIST1H1C	3006	4	176/205	2.16	0.09	-0.29	histone cluster 1, H1c---(Histone H1.2)
IPI00396378	HNRPA2B1	3181	5	205/205	2.24	0.09	-1.49	heterogeneous nuclear ribonucleoprotein A2/B1---(HNRPA2B1 protein)
IPI00031812	YBX1	4904	3	111/205	2.35	0.09	0.6	Y box binding protein 1---(Nuclease sensitive element-binding protein 1)
IPI00013485	RPS2	6187	4	177/205	2.15	0.09	-0.69	ribosomal protein S2---(40S ribosomal protein S2)
IPI00012382	SNRPA	6626	3	114/205	2.32	0.09	-0.09	small nuclear ribonucleoprotein polypeptide A---(U1 small nuclear ribonucleoprotein A)
IPI00009057	G3BP2	9908	1	47/205	2.09	0.08	-0.02	GTPase activating protein (SH3 domain) binding protein 2---(Isoform A of Ras GTPase-activating protein-binding protein 2)
IPI00012442	G3BP1	10146	1	62/205	1.82	0.07	-0.12	GTPase activating protein (SH3 domain) binding protein 1---(Ras GTPase-activating protein-binding protein 1)
IPI00011913	HNRPA0	10949	2	144/205	1.69	0.07	-0.1	heterogeneous nuclear ribonucleoprotein A0---(Heterogeneous nuclear ribonucleoprotein A0)
IPI00293655	DDX1	1653	3	180/205	1.85	0.07	-0.96	DEAD (Asp-Glu-Ala-Asp) box polypeptide 1---(ATP-dependent RNA helicase DDX1)
IPI00009841	EWSR1	2130	3	198/205	1.76	0.07	-1.08	Ewing sarcoma breakpoint region 1---(CDNA FLJ31747 fis, clone NT2RI2007377, highly similar to RNA-BINDING PROTEIN EWS)
IPI00003881	HNRPF	3185	3	205/205	1.73	0.07	-1.69	heterogeneous nuclear ribonucleoprotein F---(Heterogeneous nuclear ribonucleoprotein F)
IPI00013881	HNRPH1	3187	3	205/205	1.73	0.07	-1.22	heterogeneous nuclear ribonucleoprotein H1 (H)---(Heterogeneous nuclear ribonucleoprotein H)
IPI00003865	HSPA8	3312	3	205/205	1.73	0.07	-2.39	heat shock 70kDa protein 8---(Isoform 1 of Heat shock cognate 71 kDa protein)
IPI00382470	HSP90AA1	3320	2	124/205	1.82	0.07	-0.24	heat shock protein 90kDa alpha (cytosolic), class A member 1---(Heat shock protein HSP 90-alpha 2)
IPI00176692	hCG_2023776	402562	3	183/205	1.83	0.07	-0.56	hCG2023776---(similar to Heterogeneous nuclear ribonucleoprotein A1)
IPI00550689	C22orf28	51493	3	190/205	1.8	0.07	-0.95	chromosome 22 open reading frame 28---(UPF0027 protein C22orf28)
IPI00021439	ACTB	60	2	132/205	1.76	0.07	-0.13	actin, beta---(Actin, cytoplasmic 1)
IPI00021840	RPS6	6194	2	142/205	1.7	0.07	-0.36	ribosomal protein S6---(40S ribosomal protein S6)
IPI00220528	SNRPF	6636	1	75/205	1.65	0.07	0.51	small nuclear ribonucleoprotein polypeptide F---(Small nuclear ribonucleoprotein F)
IPI00011654	TUBB	203068	2	202/205	1.42	0.06	-1.11	tubulin, beta---(Tubulin beta chain)
IPI00013877	HNRPH3	3189	2	201/205	1.43	0.06	-1.6	heterogeneous nuclear ribonucleoprotein H3 (2H9)---(Isoform 1 of Heterogeneous nuclear ribonucleoprotein H3)
IPI00216049	HNRPK	3190	2	205/205	1.41	0.06	-2.09	heterogeneous nuclear ribonucleoprotein K---(Isoform 1 of Heterogeneous nuclear ribonucleoprotein K)
IPI00006932	LUC7L2	51631	1	82/205	1.58	0.06	-0.15	LUC7-like 2 (S. cerevisiae)---(Isoform 1 of Putative RNA-binding protein Luc7-like 2)
IPI00003918	RPL4	6124	2	184/205	1.49	0.06	-1.12	ribosomal protein L4---(60S ribosomal protein L4)
IPI00329389	RPL6	6128	2	188/205	1.48	0.06	-1.27	ribosomal protein L6---(60S ribosomal protein L6)
IPI00012772	RPL8	6132	2	157/205	1.62	0.06	-0.48	ribosomal protein L8---(60S ribosomal protein L8)
IPI00008529	RPLP2	6181	2	201/205	1.43	0.06	-1.39	ribosomal protein, large, P2---(60S acidic ribosomal protein P2)
IPI00011253	RPS3	6188	2	198/205	1.44	0.06	-1.5	ribosomal protein S3---(40S ribosomal protein S3)
IPI00302850	SNRPD1	6632	2	202/205	1.42	0.06	-1.75	small nuclear ribonucleoprotein D1 polypeptide 16kDa---(Small nuclear ribonucleoprotein Sm D1)
IPI00017964	SNRPD3	6634	2	176/205	1.53	0.06	-0.45	small nuclear ribonucleoprotein D3 polypeptide 18kDa---(Small nuclear ribonucleoprotein Sm D3)
IPI00016572	SNRPG	6637	2	164/205	1.58	0.06	-0.44	small nuclear ribonucleoprotein polypeptide G---(Small nuclear ribonucleoprotein G)
IPI00006510	TUBB1	81027	2	174/205	1.54	0.06	-0.94	tubulin, beta 1---(Tubulin beta-1 chain)
IPI00166768	TUBA1C	84790	2	202/205	1.42	0.06	-0.94	tubulin, alpha 1c---(TUBA1C protein)
IPI00031801	CSDA	8531	2	193/205	1.46	0.06	-0.98	cold shock domain protein A---(Isoform 1 of DNA-binding protein A)
IPI00304612	RPL13A	23521	1	137/205	1.22	0.05	-0.63	ribosomal protein L13a---(60S ribosomal protein L13a)
IPI00745433	EIF2C2	27161	1	120/205	1.31	0.05	-0.63	eukaryotic translation initiation factor 2C, 2---(eukaryotic translation initiation factor 2C, 2)
IPI00003269	DKFZp686D0972	345651	1	149/205	1.17	0.05	-0.48	similar to RIKEN cDNA 4732495G21 gene---(hypothetical protein LOC345651)
IPI00026302	RPL31	6160	1	159/205	1.14	0.05	-0.64	ribosomal protein L31---(60S ribosomal protein L31)
IPI00221091	RPS15A	6210	1	141/205	1.21	0.05	-0.69	ribosomal protein S15a---(40S ribosomal protein S15a)
IPI00017963	SNRPD2	6633	1	150/205	1.17	0.05	-0.86	small nuclear ribonucleoprotein D2 polypeptide 16.5kDa---(Small nuclear ribonucleoprotein Sm D2)
IPI00012074	HNRPR	10236	1	163/205	1.12	0.04	-0.9	heterogeneous nuclear ribonucleoprotein R---(Heterogeneous nuclear ribonucleoprotein R)
IPI00023785	DDX17	10521	1	183/205	1.06	0.04	-1.42	DEAD (Asp-Glu-Ala-Asp) box polypeptide 17---(Isoform 1 of Probable ATP-dependent RNA helicase DDX17)
IPI00215965	HNRPA1	3178	1	202/205	1.01	0.04	-1.33	heterogeneous nuclear ribonucleoprotein A1---(Isoform A1-B of Heterogeneous nuclear ribonucleoprotein A1)
IPI00011134	HSPA7	3311	1	204/205	1	0.04	-1.95	heat shock 70kDa protein 7 (HSP70B)---(Heat shock 70 kDa protein 7 (Fragment))
IPI00444262	NCL	4691	1	200/205	1.01	0.04	-1.74	nucleolin---(NCL protein)
IPI00247583	RPL21	6144	1	175/205	1.08	0.04	-1.04	ribosomal protein L21---(60S ribosomal protein L21)
IPI00008530	RPLP0	6175	1	199/205	1.01	0.04	-1.39	ribosomal protein, large, P0---(60S acidic ribosomal protein P0)
IPI00026271	RPS14	6208	1	168/205	1.1	0.04	-0.86	ribosomal protein S14---(40S ribosomal protein S14)
IPI00012493	RPS20	6224	1	181/205	1.06	0.04	-1.3	ribosomal protein S20---(40S ribosomal protein S20)
IPI00007750	TUBA4A	7277	1	201/205	1.01	0.04	-1.23	tubulin, alpha 4a---(Tubulin alpha-1 chain)
IPI00052885	LOC729611	729611	1	170/205	1.1	0.04	-0.11	similar to 60S ribosomal protein L29 (Cell surface heparin-binding protein HIP)---(similar to 60S ribosomal protein L29)
Lane 7: 5C-7
Original ProteinID	NCBI Symbol	NCBI GeneID	TSC	Ratio	S-score	DN-Score	Z-score	Descriptions
IPI00012442	G3BP1	10146	4	62/205	3.64	0.15	0.24	GTPase activating protein (SH3 domain) binding protein 1---(Ras GTPase-activating protein-binding protein 1)
IPI00012074	HNRPR	10236	2	163/205	1.59	0.06	-0.73	heterogeneous nuclear ribonucleoprotein R---(Heterogeneous nuclear ribonucleoprotein R)
IPI00007752	TUBB2C	10383	8	203/205	2.84	0.11	-1.27	tubulin, beta 2C---(Tubulin beta-2C chain)
IPI00023785	DDX17	10521	2	183/205	1.5	0.06	-1.23	DEAD (Asp-Glu-Ala-Asp) box polypeptide 17---(Isoform 1 of Probable ATP-dependent RNA helicase DDX17)
IPI00011913	HNRPA0	10949	2	144/205	1.69	0.07	-0.1	heterogeneous nuclear ribonucleoprotein A0---(Heterogeneous nuclear ribonucleoprotein A0)
IPI00018146	YWHAQ	10971	1	72/205	1.69	0.07	-0.12	tyrosine 3-monooxygenase/tryptophan 5-monooxygenase activation protein, theta polypeptide---(14-3-3 protein theta)
IPI00013070	HNRPUL1	11100	6	204/205	2.46	0.1	-1.78	heterogeneous nuclear ribonucleoprotein U-like 1---(Isoform 1 of Heterogeneous nuclear ribonucleoprotein U-like protein 1)
IPI00027252	PHB2	11331	1	6/205	5.85	0.23	2.01	prohibitin 2---(Prohibitin-2)
IPI00075558	LOC152663	152663	1	124/205	1.29	0.05	-0.39	similar to 60S ribosomal protein L7a---(similar to 60S ribosomal protein L7a)
IPI00215637	DDX3X	1654	10	205/205	3.16	0.13	-1.2	DEAD (Asp-Glu-Ala-Asp) box polypeptide 3, X-linked---(ATP-dependent RNA helicase DDX3X)
IPI00017617	DDX5	1655	13	202/205	3.63	0.15	-0.11	DEAD (Asp-Glu-Ala-Asp) box polypeptide 5---(Probable ATP-dependent RNA helicase DDX5)
IPI00030320	DDX6	1656	1	83/205	1.57	0.06	-0.12	DEAD (Asp-Glu-Ala-Asp) box polypeptide 6---(Probable ATP-dependent RNA helicase DDX6)
IPI00013257	SSBP4	170463	1	1/205	14.32	0.57	14.25	single stranded DNA binding protein 4---single stranded DNA binding protein 4 isoform b
IPI00022449	DOCK2	1794	76	1/205	124.82	4.99	14.25	dedicator of cytokinesis 2---Isoform 2 of Dedicator of cytokinesis protein 2
IPI00025447	EEF1A1	1915	1	169/205	1.1	0.04	-0.77	eukaryotic translation elongation factor 1 alpha 1---(EEF1A1 protein)
IPI00014424	EEF1A2	1917	1	194/205	1.03	0.04	-0.74	eukaryotic translation elongation factor 1 alpha 2---(Elongation factor 1-alpha 2)
IPI00011654	TUBB	203068	4	202/205	2.01	0.08	-0.89	tubulin, beta---(Tubulin beta chain)
IPI00009841	EWSR1	2130	4	198/205	2.04	0.08	-0.88	Ewing sarcoma breakpoint region 1---(CDNA FLJ31747 fis, clone NT2RI2007377, highly similar to RNA-BINDING PROTEIN EWS)
IPI00185919	LARP1	23367	1	153/205	1.16	0.05	-0.83	La ribonucleoprotein domain family, member 1---(Isoform 1 of La-related protein 1)
IPI00007736	EIF2C1	26523	2	82/205	2.24	0.09	-0.05	eukaryotic translation initiation factor 2C, 1---(Eukaryotic translation initiation factor 2C 1)
IPI00008524	PABPC1	26986	10	202/205	3.19	0.13	-1.16	poly(A) binding protein, cytoplasmic 1---(Isoform 1 of Polyadenylate-binding protein 1)
IPI00026197	IGKV4-1	28908	2	7/205	7.65	0.31	6.66	immunoglobulin kappa variable 4-1---(Similar to Ig kappa chain V-IV region STH)
IPI00007188	SLC25A5	292	4	142/205	2.4	0.1	-0.18	solute carrier family 25 (mitochondrial carrier; adenine nucleotide translocator), member 5---(ADP/ATP translocase 2)
IPI00217465	HIST1H1C	3006	4	176/205	2.16	0.09	-0.29	histone cluster 1, H1c---(Histone H1.2)
IPI00217468	HIST1H1B	3009	3	1/205	24.8	0.99	14.25	histone cluster 1, H1b---Histone H1 gene (Fragment)
IPI00215965	HNRPA1	3178	2	202/205	1.42	0.06	-1.11	heterogeneous nuclear ribonucleoprotein A1---(Isoform A1-B of Heterogeneous nuclear ribonucleoprotein A1)
IPI00028888	HNRPD	3184	1	201/205	1.01	0.04	-1.35	heterogeneous nuclear ribonucleoprotein D (AU-rich element RNA binding protein 1, 37kDa)---(Isoform 1 of Heterogeneous nuclear ribonucleoprotein D0)
IPI00003881	HNRPF	3185	2	205/205	1.41	0.06	-1.9	heterogeneous nuclear ribonucleoprotein F---(Heterogeneous nuclear ribonucleoprotein F)
IPI00013881	HNRPH1	3187	3	205/205	1.73	0.07	-1.22	heterogeneous nuclear ribonucleoprotein H1 (H)---(Heterogeneous nuclear ribonucleoprotein H)
IPI00013877	HNRPH3	3189	8	201/205	2.86	0.11	-0.09	heterogeneous nuclear ribonucleoprotein H3 (2H9)---(Isoform 1 of Heterogeneous nuclear ribonucleoprotein H3)
IPI00216049	HNRPK	3190	4	205/205	2	0.08	-1.72	heterogeneous nuclear ribonucleoprotein K---(Isoform 1 of Heterogeneous nuclear ribonucleoprotein K)
IPI00003362	HSPA5	3309	3	205/205	1.73	0.07	-1.76	heat shock 70kDa protein 5 (glucose-regulated protein, 78kDa)---(HSPA5 protein)
IPI00011134	HSPA7	3311	2	204/205	1.42	0.06	-1.37	heat shock 70kDa protein 7 (HSP70B)---(Heat shock 70 kDa protein 7 (Fragment))
IPI00003865	HSPA8	3312	12	205/205	3.46	0.14	-2.01	heat shock 70kDa protein 8---(Isoform 1 of Heat shock cognate 71 kDa protein)
IPI00007765	HSPA9	3313	5	203/205	2.25	0.09	-1.39	heat shock 70kDa protein 9 (mortalin)---(Stress-70 protein, mitochondrial precursor)
IPI00003269	DKFZp686D0972	345651	1	149/205	1.17	0.05	-0.48	similar to RIKEN cDNA 4732495G21 gene---(hypothetical protein LOC345651)
IPI00017592	LETM1	3954	1	1/205	14.32	0.57	14.25	leucine zipper-EF-hand containing transmembrane protein 1---Leucine zipper-EF-hand-containing transmembrane protein 1, mitochondrial precursor
IPI00176696	RPS26P10	401470	1	32/205	2.53	0.1	1.84	ribosomal protein S26 pseudogene 10---(similar to 40S ribosomal protein S26)
IPI00176692	hCG_2023776	402562	4	183/205	2.12	0.08	-0.17	hCG2023776---(similar to Heterogeneous nuclear ribonucleoprotein A1)
IPI00183526	NCL	4691	7	200/205	2.68	0.11	-1.43	nucleolin---(NCL protein)
IPI00218830	NMT1	4836	1	2/205	10.12	0.4	10.05	N-myristoyltransferase 1---(Isoform Short of Glycylpeptide N-tetradecanoyltransferase 1)
IPI00031812	YBX1	4904	5	111/205	3.04	0.12	1.5	Y box binding protein 1---(Nuclease sensitive element-binding protein 1)
IPI00017334	PHB	5245	1	5/205	6.4	0.26	6.31	prohibitin---(Prohibitin)
IPI00010400	PLCB3	5331	10	1/205	45.28	1.81	14.25	phospholipase C, beta 3 (phosphatidylinositol-specific)---Similar to phospholipase C, beta 3 (Fragment)
IPI00008603	ACTA2	59	5	87/205	3.43	0.14	1.44	actin, alpha 2, smooth muscle, aorta---(Actin, aortic smooth muscle)
IPI00023322	DPF2	5977	4	57/205	3.79	0.15	4.97	D4, zinc and double PHD fingers family 2---(Zinc-finger protein ubi-d4)
IPI00021439	ACTB	60	2	132/205	1.76	0.07	-0.13	actin, beta---(Actin, cytoplasmic 1)
IPI00003918	RPL4	6124	4	184/205	2.11	0.08	-0.7	ribosomal protein L4---(60S ribosomal protein L4)
IPI00030179	RPL7	6129	3	18/205	5.85	0.23	1.75	ribosomal protein L7---(60S ribosomal protein L7)
IPI00012772	RPL8	6132	2	157/205	1.62	0.06	-0.48	ribosomal protein L8---(60S ribosomal protein L8)
IPI00215719	RPL18	6141	3	168/205	1.91	0.08	-0.4	ribosomal protein L18---(60S ribosomal protein L18)
IPI00025329	RPL19	6143	2	115/205	1.89	0.08	-0.01	ribosomal protein L19---(60S ribosomal protein L19)
IPI00182533	RPL28	6158	2	35/205	3.42	0.14	1.62	ribosomal protein L28---(60S ribosomal protein L28)
IPI00026302	RPL31	6160	2	159/205	1.61	0.06	-0.09	ribosomal protein L31---(60S ribosomal protein L31)
IPI00008530	RPLP0	6175	4	199/205	2.03	0.08	-0.93	ribosomal protein, large, P0---(60S acidic ribosomal protein P0)
IPI00008529	RPLP2	6181	3	201/205	1.75	0.07	-1.13	ribosomal protein, large, P2---(60S acidic ribosomal protein P2)
IPI00013485	RPS2	6187	4	177/205	2.15	0.09	-0.69	ribosomal protein S2---(40S ribosomal protein S2)
IPI00011253	RPS3	6188	2	198/205	1.44	0.06	-1.5	ribosomal protein S3---(40S ribosomal protein S3)
IPI00217030	RPS4X	6191	5	189/205	2.33	0.09	-0.53	ribosomal protein S4, X-linked---(40S ribosomal protein S4, X isoform)
IPI00021840	RPS6	6194	3	142/205	2.08	0.08	-0.03	ribosomal protein S6---(40S ribosomal protein S6)
IPI00216587	RPS8	6202	4	175/205	2.16	0.09	-0.27	ribosomal protein S8---(40S ribosomal protein S8)
IPI00025091	RPS11	6205	1	28/205	2.71	0.11	0.69	ribosomal protein S11---(40S ribosomal protein S11)
IPI00026271	RPS14	6208	2	168/205	1.56	0.06	-0.44	ribosomal protein S14---(40S ribosomal protein S14)
IPI00218606	RPS23	6228	2	131/205	1.77	0.07	0.21	ribosomal protein S23---(40S ribosomal protein S23)
IPI00012750	RPS25	6230	2	147/205	1.67	0.07	-0.56	ribosomal protein S25---(40S ribosomal protein S25)
IPI00101924	ELMO2	63916	1	1/205	14.32	0.57	14.25	engulfment and cell motility 2---ELMO2 protein
IPI00215884	SFRS1	6426	5	130/205	2.81	0.11	0.2	splicing factor, arginine/serine-rich 1 (splicing factor 2, alternate splicing factor)---(Isoform ASF-1 of Splicing factor, arginine/serine-rich 1)
IPI00003377	SFRS7	6432	2	147/205	1.67	0.07	-0.25	splicing factor, arginine/serine-rich 7, 35kDa---(Isoform 1 of Splicing factor, arginine/serine-rich 7)
IPI00029822	SMARCA4	6597	18	108/205	5.85	0.23	3.31	SWI/SNF related, matrix associated, actin dependent regulator of chromatin, subfamily a, member 4---(SMARCA4 isoform 2)
IPI00029695	SMARCB1	6598	2	21/205	4.42	0.18	2.62	SWI/SNF related, matrix associated, actin dependent regulator of chromatin, subfamily b, member 1---(Isoform A of SWI/SNF-related matrix-associated actin-dependent regulator of chromatin subfamily B member 1)
IPI00150057	SMARCC2	6601	6	88/205	3.74	0.15	1.94	SWI/SNF related, matrix associated, actin dependent regulator of chromatin, subfamily c, member 2---(Isoform 2 of SWI/SNF-related matrix-associated actin-dependent regulator of chromatin subfamily C member 2)
IPI00062599	SMARCD1	6602	3	19/205	5.69	0.23	3.47	SWI/SNF related, matrix associated, actin dependent regulator of chromatin, subfamily d, member 1---(Isoform 1 of SWI/SNF-related matrix-associated actin-dependent regulator of chromatin subfamily D member 1)
IPI00177890	SMARCD2	6603	1	7/205	5.41	0.22	2.79	SWI/SNF related, matrix associated, actin dependent regulator of chromatin, subfamily d, member 2---(54 kDa protein)
IPI00017669	SMARCE1	6605	7	36/205	6.31	0.25	6.62	SWI/SNF related, matrix associated, actin dependent regulator of chromatin, subfamily e, member 1---(Isoform 1 of SWI/SNF-related matrix-associated actin-dependent regulator of chromatin subfamily E member 1)
IPI00219485	SNRP70	6625	1	196/205	1.02	0.04	-1.72	small nuclear ribonucleoprotein 70kDa polypeptide (RNP antigen)---(Isoform 4 of U1 small nuclear ribonucleoprotein 70 kDa)
IPI00012382	SNRPA	6626	7	114/205	3.55	0.14	0.92	small nuclear ribonucleoprotein polypeptide A---(U1 small nuclear ribonucleoprotein A)
IPI00027285	SNRPB	6628	3	170/205	1.9	0.08	-0.75	small nuclear ribonucleoprotein polypeptides B and B1---(Isoform SM-B-prime of Small nuclear ribonucleoprotein-associated proteins B and B-prime)
IPI00013396	SNRPC	6631	2	165/205	1.58	0.06	0.12	small nuclear ribonucleoprotein polypeptide C---(U1 small nuclear ribonucleoprotein C)
IPI00017963	SNRPD2	6633	6	150/205	2.86	0.11	0.46	small nuclear ribonucleoprotein D2 polypeptide 16.5kDa---(Small nuclear ribonucleoprotein Sm D2)
IPI00017964	SNRPD3	6634	3	176/205	1.87	0.07	0.09	small nuclear ribonucleoprotein D3 polypeptide 18kDa---(Small nuclear ribonucleoprotein Sm D3)
IPI00029266	SNRPE	6635	3	176/205	1.87	0.07	-0.31	small nuclear ribonucleoprotein polypeptide E---(Small nuclear ribonucleoprotein E)
IPI00016572	SNRPG	6637	3	164/205	1.94	0.08	0	small nuclear ribonucleoprotein polypeptide G---(Small nuclear ribonucleoprotein G)
IPI00030131	TMPO	7112	1	6/205	5.85	0.23	1.84	thymopoietin---(Isoform Beta of Lamina-associated polypeptide 2, isoforms beta/gamma)
IPI00007750	TUBA4A	7277	2	201/205	1.43	0.06	-1.15	tubulin, alpha 4a---(Tubulin alpha-1 chain)
IPI00052885	LOC729611	729611	1	170/205	1.1	0.04	-0.11	similar to 60S ribosomal protein L29 (Cell surface heparin-binding protein HIP)---(similar to 60S ribosomal protein L29)
IPI00006510	TUBB1	81027	1	174/205	1.09	0.04	-1.11	tubulin, beta 1---(Tubulin beta-1 chain)
IPI00020194	TAF15	8148	7	202/205	2.67	0.11	-0.09	TAF15 RNA polymerase II, TATA box binding protein (TBP)-associated factor, 68kDa---(Isoform Short of TATA-binding protein-associated factor 2N)
IPI00003935	HIST2H2BE	8349	1	148/205	1.18	0.05	-0.6	histone cluster 2, H2be---(Histone H2B type 2-E)
IPI00166768	TUBA1C	84790	3	202/205	1.74	0.07	-0.74	tubulin, alpha 1c---(TUBA1C protein)
IPI00031801	CSDA	8531	3	193/205	1.79	0.07	-0.71	cold shock domain protein A---(Isoform 1 of DNA-binding protein A)
IPI00003627	ACTL6A	86	9	64/205	5.37	0.21	4.02	actin-like 6A---(Isoform 1 of Actin-like protein 6A)
IPI00015953	DDX21	9188	2	174/205	1.54	0.06	-0.97	DEAD (Asp-Glu-Ala-Asp) box polypeptide 21---(Isoform 1 of Nucleolar RNA helicase 2)
IPI00219532	ELMO1	9844	6	1/205	35.07	1.4	14.25	engulfment and cell motility 1---Isoform 2 of Engulfment and cell motility protein 1
IPI00011274	HNRPDL	9987	4	172/205	2.18	0.09	-0.37	heterogeneous nuclear ribonucleoprotein D-like---(heterogeneous nuclear ribonucleoprotein D-like)
IPI00069693	NoSymbol	IPI00069693	2	1/205	20.25	0.81	14.25	Undefined
IPI00180956	NoSymbol	IPI00180956	1	99/205	1.44	0.06	-0.14	49 KDA PROTEIN.---(Interpro Description: IF. )
