# Supplementary material for: Proteomic analysis of HIV-1 Nef cellular binding partners reveals a role for exocyst complex proteins in mediating enhancement of intercellular nanotube formation
Source: Retrovirology. 2012 Jun 22;9:33. doi: 10.1186/1742-4690-9-33 (PMC3382630; doi:10.1186/1742-4690-9-33)
Supplement: Additional file 4: Table S3 — Protein-protein relationship scores for associations in STRING network. Scores assigned to protein-protein association relationships in the STRING knowledgebase are shown for proteins input into STRING to generate Figure 4B (described in the text). Confidence scores for protein-protein associations in Figure 4B STRING network. [file 1742-4690-9-33-S4.xls]

## Sheet: Sheet1
Mukerji et al Supporting Table 3 - Protein-protein relationship scores for associations in STRING network.
node1	node2	neighborhood	fusion	cooccurence	homology	coexpression	experimental	knowledge	textmining	combined score
EXOC8	RALBP1	0	0	0	0	0	0	0	0.755	0.754
EXOC1	EXOC2	0	0	0	0	0	0.62	0.9	0.226	0.966
EXOC7	EXOC4	0	0	0	0	0	0.835	0.9	0.961	0.999
EXOC3	RALB	0	0	0	0	0	0	0	0.921	0.921
ARF6	EXOC6	0	0	0	0	0	0	0.9	0.055	0.899
EXOC6	RALA	0	0	0	0	0	0	0	0.586	0.586
CDC42	ARF6	0	0	0	0	0	0	0	0.796	0.796
EXOC5	EXOC1	0	0	0	0	0	0	0.9	0.333	0.928
EXOC1	EXOC6	0	0	0	0	0	0	0.9	0.653	0.963
EXOC3	RALA	0	0	0	0	0	0.548	0	0.948	0.975
CDC42	EXOC6	0	0	0	0	0	0	0	0.542	0.542
EXOC5	EXOC2	0	0	0	0	0	0	0.9	0.823	0.981
CDC42	EXOC4	0	0	0	0	0	0	0	0.612	0.611
EXOC3	ARF6	0	0	0	0	0	0	0.9	0	0.899
EXOC6	RALBP1	0	0	0	0	0	0	0	0.522	0.522
EXOC7	EXOC2	0	0	0	0	0	0.556	0.9	0.805	0.99
CDC42	EXOC2	0	0	0	0	0	0	0	0.517	0.517
EXOC5	CDC42	0	0	0	0	0	0	0	0.442	0.441
EXOC1	EXOC4	0	0	0	0	0	0.799	0.9	0.681	0.992
EXOC8	EXOC2	0	0	0	0	0	0.556	0.9	0.956	0.997
EXOC5	RALA	0	0	0	0	0	0.548	0	0	0.548
PAK2	VAV1	0	0	0	0	0	0	0	0.412	0.412
EXOC1	EXOC3	0	0	0	0	0	0	0.9	0.256	0.92
EXOC5	EXOC4	0	0	0	0	0	0	0.9	0.926	0.992
ARF6	EXOC2	0	0	0	0	0	0	0.9	0.389	0.934
EXOC7	CDC42	0	0	0	0	0	0	0.9	0.682	0.966
EXOC1	ARF6	0	0	0	0	0	0	0.9	0	0.899
CDC42	RALBP1	0	0	0	0	0	0	0.9	0.809	0.979
RALB	EXOC2	0	0	0	0	0	0.556	0	0.986	0.993
EXOC3	EXOC6	0	0	0	0	0	0	0.9	0.808	0.979
RALB	RALA	0	0	0.514	0.966	0	0	0.9	0.948	0.904
EXOC6	EXOC2	0	0	0	0	0	0	0.9	0.803	0.979
EXOC2	RALBP1	0	0	0	0	0	0	0	0.775	0.775
ARF6	RALA	0	0	0	0	0	0.62	0	0.941	0.976
ARF6	RALBP1	0	0	0	0	0	0	0	0.528	0.528
EXOC3	EXOC2	0	0	0	0	0	0.562	0.9	0.961	0.998
EXOC1	RALBP1	0	0	0	0	0	0	0	0.57	0.569
CDC42	VAV1	0	0	0	0	0	0.845	0.9	0.82	0.996
EXOC4	EXOC2	0	0	0	0	0	0	0.9	0.812	0.979
EXOC5	EXOC8	0	0	0	0	0	0	0.9	0.952	0.995
EXOC1	RALA	0	0	0	0	0	0.548	0	0.447	0.733
EXOC4	RALA	0	0	0	0	0	0.548	0	0.352	0.687
ARHGEF7	VAV1	0	0	0	0.527	0	0	0	0.855	0.438
AP2M1	RALBP1	0	0	0	0	0	0.62	0	0	0.619
EXOC8	EXOC6	0	0	0	0	0	0	0.9	0.783	0.976
EXOC5	EXOC3	0	0	0	0	0	0.556	0.9	0.83	0.991
EXOC5	EXOC6	0	0	0	0	0	0	0.9	0.959	0.995
RALB	RALBP1	0	0	0	0	0	0.99	0.8	0.879	0.999
EXOC7	EXOC6	0	0	0	0	0	0	0.9	0.792	0.977
EXOC3	EXOC4	0	0	0	0	0	0.844	0.9	0.994	0.999
ARHGEF7	CDC42	0	0	0	0	0	0.818	0.9	0.966	0.999
RALBP1	RALA	0	0	0	0	0	0.964	0.8	0.992	0.999
EXOC7	EXOC3	0	0	0	0	0	0	0.9	0.962	0.996
ARHGEF7	PAK2	0	0	0	0	0	0.838	0.8	0.955	0.998
EXOC1	RALB	0	0	0	0	0	0	0	0.576	0.575
EXOC8	RALA	0	0	0	0	0	0.785	0	0.953	0.989
EXOC7	EXOC1	0	0	0	0	0	0	0.9	0.225	0.917
PIP5K1C	ARF6	0	0	0	0	0	0.62	0.9	0	0.959
CDC42	PAK2	0	0	0	0	0	0.979	0.9	0.991	0.999
EXOC7	ARF6	0	0	0	0	0	0	0.9	0.7	0.968
EXOC7	RALA	0	0	0	0	0	0.548	0	0.366	0.694
EXOC8	EXOC3	0	0	0	0	0	0	0	0.956	0.956
EXOC2	RALA	0	0	0	0	0	0.937	0	0.967	0.997
EXOC5	ARF6	0	0	0	0	0	0.62	0.9	0.88	0.994
EXOC6	EXOC4	0	0	0	0	0	0	0.9	0.802	0.978
EXOC8	EXOC4	0	0	0	0	0	0	0.9	0.946	0.994
EXOC8	EXOC7	0	0	0	0	0	0	0	0.784	0.785
ARF6	RALB	0	0	0	0	0	0	0	0.646	0.645
ARF6	EXOC4	0	0	0	0	0	0	0.9	0	0.899
RALB	EXOC6	0	0	0	0	0	0	0	0.529	0.529
ARHGEF7	ARF6	0	0	0	0	0	0	0	0.565	0.565
EXOC8	RALB	0	0	0	0	0	0.556	0	0.774	0.892
EXOC5	EXOC7	0	0	0	0	0.076	0	0.9	0.811	0.98
ARHGEF7	AURKA	0	0	0	0	0	0	0.9	0	0.899
